# Supplementary material for: Social bonding in groups of humans selectively increases inter-status information exchange and prefrontal neural synchronization
Source: PLoS Biol. 2024 Mar 19;22(3):e3002545. doi: 10.1371/journal.pbio.3002545 (PMC10950240; doi:10.1371/journal.pbio.3002545)
Supplement: S1 Data — Names of individual sheets correspond to figure panels for which the numerical data is used: Figs 1D–1H, 2A–2E, 3B–3H, 4B–4E and 5A–5C. (XLSX) [file pbio.3002545.s001.xlsx]

## Sheet: Fig1D-H
Group_ID(separate conditions)	Condition(1=Bonding, 0=Control)	Utterance Number_Leader	Utterance Number_Follower	Utterance Number_All	Utterance Length_Leader	Utterance Length_Follower	Utterance Length_All	RT_Inter-status(Log)	RT_Intra-status(Log)	Transition_Inter-status	Transition_Intra-status	Transition_all	Cohesion_Inter-status	Cohesion_Intra-status	Cohesion_All
1	0	12	7.5	27	99	66.5	232	0.979066	1	8.5	5	22	8.5	8	8.33333
1	0	13	18	49	64	126	316	0.558155	0.69314	13	15	41	7.5	8.5	7.83333
2	0	7	2.5	12	156	22.5	201	1.25527	1.61278	2.5	1	6	7	6	6.66667
2	0	12	10	32	56	86	228	0.793391	0.937852	7	9	23	6	6.5	6.16667
3	0	13	17.5	48	102	95	292	0.662758	0.808717	10	16	36	5.5	7	6
3	0	19	11.5	42	119	136	391	0.634245	0.812913	13	6	32	7	5.5	6.5
4	0	7	3.5	14	184	36.5	257	1.00955	0.845098	4.5	2	11	8	6	7.33333
4	0	11	7	25	119	46	211	1.10721	0.954243	7.5	4	19	7	3	5.66667
5	0	8	6.5	21	143	62.5	268	1.02307	0.916454	5.5	4	15	3.5	7	4.66667
5	0	3	13	29	53	132.5	318	0.970037	1.08715	3	9	15	1	6	2.66667
6	0	7	6.5	20	99	99	297	1.40886	1.32736	5.5	4	15	3.5	8	5
6	0	6	16.5	39	64	124	312	0.889302	0.830539	6	13	25	7	6	6.66667
7	0	5	4	13	58	77.5	213	1.23045	0.937852	4	3	11	5	5	5
7	0	7	7	21	166	68	302	1.08991	1.06695	5	6	16	9	7.5	8.5
8	0	11	12.5	36	159	105	369	0.782154	0.778151	9	5	23	6.5	6.5	6.5
8	0	8	4	16	256	57.5	371	1.38299	0.60206	6.5	1	14	4.5	2.5	3.83333
9	0	4	3	10	88	58	204	1.17124	0.60206	3	2	8	4.5	7.5	5.5
9	0	8	4.5	17	122	62.5	247	1.13033	0.829304	4	4	12	7	4.5	6.16667
10	0	4	10.5	25	14	99	212	0.852785	1.07004	4	8	16	3.5	6	4.33333
10	0	9	4.5	18	113	74	261	0.972416	1.35218	6.5	2	15	4.5	4	4.33333
11	0	9	8.5	26	68	92	252	0.92709	0.730378	5.5	8	19	10	7	9
11	0	8	10.5	29	66	74.5	215	0.972416	1	6.5	6	19	9	8.5	8.83333
12	0	14	4	22	131	36	203	1.15381	0.954243	6	1	13	4.5	7	5.33333
12	0	2	2.5	7	85	68.5	222	1.53148	1.35539	1.5	3	6	9	9	9
13	0	3	5	13	94	79	252	1.0569	1.03476	2.5	6	11	10	8.5	9.5
13	0	10	11.5	33	119	90	299	0.726999	0.888026	7.5	11	26	7	5.5	6.5
14	0	7	9	25	128	93	314	1	0.925754	6.5	7	20	8.5	8	8.33333
14	0	5	3	11	75	34.5	144	1.23553	0.477121	2.5	1	6	8	8.5	8.16667
15	0	8	5.5	19	131	61	253	1.16633	1.07188	4.5	5	14	2	4.5	2.83333
15	0	13	4.5	22	99	38	175	1.08571	0.60206	5.5	2	13	8	7	7.66667
16	0	14	12.5	39	184	75.5	335	0.841985	0.730378	10	8	28	9.5	9.5	9.5
16	0	6	7.5	21	51	58	167	1.0607	1.06695	4	6	14	9.5	8	9
17	0	9	3.5	16	178	62.5	303	1.19033	0.30103	5	1	11	7.5	6.5	7.16667
17	0	6	7	20	129	91	311	1.03253	1.00718	4.5	6	15	6	6.5	6.16667
18	0	8	3.5	15	68	63.5	195	1.15761	1.32222	4	2	10	1	6.5	2.83333
18	0	10	8.5	27	144	59	262	0.936657	0.845098	7	9	23	8.5	7	8
19	0	12	7.5	27	77	51.5	180	0.942737	0.966142	8.5	4	21	6.5	4.5	5.83333
19	0	6	5	16	37	28.5	94	0.511883	0.60206	4	4	12	4.5	4	4.33333
20	0	5	4.5	14	34	68	170	1.2974	1.26951	3	5	11	7.5	5	6.66667
20	0	17	10	37	174	74.5	323	0.703087	0.684247	10.5	6	27	7.5	7.5	7.5
21	0	4	4.5	13	81	96.5	274	1.3457	0.69897	3	3	9	9.5	9	9.33333
21	0	5	3	11	79	52	183	1.17609	1.16633	3	3	9	6.5	6	6.33333
22	0	10	6.5	23	113	115.5	344	1.03743	1.0086	5	5	15	4	6	4.66667
22	0	5	5	15	79	80	239	1.07918	1.42051	2	3	7	5	7	5.66667
23	0	3	3	9	40	33	106	0.860338	1.63849	2	4	8	4.5	6.5	5.16667
23	0	7	8	23	127	73.5	274	0.965238	1	6.5	5	18	7.5	6	7
24	0	3	1.5	6	61	26.5	114	1.27875		1.5	0	3	5.5	3.5	4.83333
24	0	6	5	16	131	61.5	254	1.1181	0.829304	4	4	12	5	5.5	5.16667
25	0	6	7.5	21	45	89	223	0.958607	1.12494	5.5	6	17	7.5	8.5	7.83333
25	0	8	4	16	104	58.5	221	1.10646	1.02119	4.5	2	11	5.5	4	5
26	0	22	12.5	47	235	168	571	1.02307	0.893947	16.5	6	39	5.5	2.5	4.5
26	0	7	2.5	12	107	79.5	266	0.954243	1.66745	2	2	6	5.5	4.5	5.16667
27	0	14	11	36	85	72.5	230	0.745967	1.01223	10.5	7	28	7.5	8	7.66667
27	0	9	6.5	22	173	105	383	1.14956	1.19498	4.5	6	15	5	2	4
28	0	14	10	34	154	84.5	323	0.956775	0.653213	9.5	6	25	5.5	6.5	5.83333
28	0	3	1.5	6	51	22.5	96			2.5	0	5	6.5	4.5	5.83333
29	0	12	10.5	33	100	80.5	261	0.868579	0.877685	9	11	29	5	1	3.66667
29	0	7	5.5	18	105	59	223	0.890856	1.27107	4.5	6	15	5	6.5	5.5
30	0	5	8	21	70	92.5	255	0.985277	1.01889	4.5	9	18	4.5	6	5
30	0	10	8.5	27	74	82.5	239	0.932601	1.18021	8	7	23	7.5	8	7.66667
31	0	3	4	11	42	81	204	1.33041	1.15635	2.5	3	8	4	5	4.33333
31	0	12	11.5	35	133	90.5	314	0.726999	0.60206	9	7	25	6	5	5.66667
33	0	17	9	35	119	56	231	0.951395	1.10646	8.5	9	26	8.5	7	8
33	0	6	6.5	19	146	31	208	1.09498	1.02531	4.5	5	14	6	5	5.66667
34	0	7	6	19	119	42	203	1.11948	1.08814	6	4	16	9	10	9.33333
34	0	13	5	23	150	30.5	211	0.81068	0.845098	7.5	2	17	5	4.5	4.83333
35	0	9	7.5	24	137	74.5	286	0.815135	0.875061	7.5	4	19	7	6.5	6.83333
35	0	7	11	29	107	148	403	1.06606	1	7	11	25	4.5	5	4.66667
36	0	7	14.5	36	85	120	325	0.798355	0.725299	7	16	30	2.5	8	4.33333
36	0	4	4.5	13	35	109.5	254	1.19312	1.34242	2.5	4	9	4	1.5	3.16667
37	0	7	8.5	24	46	71	188	0.975962	1.05253	6.5	7	20	6.5	9	7.33333
37	0	9	7.5	24	113	66	245	0.977724	0	8	1	17	7	5.5	6.5
38	0	9	3	15	82	64.5	211	1.21307		4.5	0	9	7	7.5	7.16667
39	0	8	10	28	46	82	210	0.980977	0.823909	7	9	23	10	10	10
39	0	5	8.5	22	173	111	395	0.954243	1.02348	5	9	19	6.5	7	6.66667
40	0	8	9.5	27	74	78	230	0.963197	1.06279	8	9	25	9	5	7.66667
40	0	15	3.5	22	213	30	273	0.92709	0.477121	5.5	1	12	5.5	4	5
41	0	11	5.5	22	96	30	156	0.971143	0.30103	7	3	17	6.5	6.5	6.5
41	0	15	12	39	155	109	373	0.808886	0.759668	12.5	8	33	6.5	6.5	6.5
42	0	9	8.5	26	117	83	283	1.02119	1.23679	6	8	20	4.5	6.5	5.16667
42	0	16	6	28	153	46.5	246	0.914371		9.5	0	19	2.5	4.5	3.16667
43	0	7	5.5	18	64	54	172	0.871832	0.989005	4.5	4	13	9	8.5	8.83333
43	0	14	14.5	43	117	99.5	316	0.765377	0.753328	11.5	12	35	7.5	8.5	7.83333
44	0	6	5.5	17	40	54.5	149	1.00616	0.90309	3.5	6	13	6.5	6	6.33333
44	0	1	7.5	16	42	118.5	279	1.07918	0.99024	1	9	11	7.5	6	7
45	0	10	9	28	138	90	318	0.864066	1.04922	8	5	21	5.5	6.5	5.83333
45	0	6	5	16	139	32	203	1.11394	0.869232	3	5	11	7	5.5	6.5
1	1	20	16.5	53	93	92.5	278	0.755644	0.856234	16.5	11	44	4	6.5	4.83333
1	1	18	12	42	102	64	230	0.878821	0.673416	11.5	7	30	9	8	8.66667
2	1	28	13.5	55	199	39.5	278	1.03892	0.853872	16	7	39	7	6	6.66667
2	1	7	5.5	18	95	40	175	0.832509	0.977724	5	4	14	7.5	4	6.33333
4	1	7	6	19	76	53.5	183	1.27184	0.90309	5	4	14	7.5	8.5	7.83333
4	1	18	14.5	47	174	87	348	0.768391	0.50515	15	5	35	9	6.5	8.16667
5	1	10	7	24	82	51.5	185	0.966142	0.819544	8	5	21	7	6	6.66667
5	1	6	5	16	51	64	179	1.05203	1.49136	5.5	2	13	6.5	5.5	6.16667
6	1	17	13	43	80	71.5	223	0.69897	0.676694	12	8	32	7	4	6
6	1	14	10.5	35	113	56.5	226	0.797806	0.676694	9	8	26	8	7.5	7.83333
7	1	9	9	27	70	78.5	227	0.951216	1.04139	8	8	24	5.5	7	6
7	1	11	15	41	116	87.5	291	0.784991	0.70757	10.5	10	31	7	8	7.33333
8	1	10	12.5	35	91	90.5	272	0.787106	0.69897	8	14	30	9	7	8.33333
8	1	8	6	20	118	62	242	1.10266	0.30103	7.5	1	16	8	7.5	7.83333
9	1	19	12.5	44	213	66.5	346		0.636822	13.5	9	36	10	7	9
9	1	8	7	22	134	31	196	0.988262	1.24055	7.5	5	20	8.5	8.5	8.5
10	1	8	23.5	55	60	142.5	345	0.784682	0.91733	5.5	15	26	4	4.5	4.16667
10	1	11	13.5	38	64	88.5	241	0.944483	0.975176	10	9	29	5.5	1	4
11	1	17	6	29	227	83	393	0.949133	0.90309	9.5	2	21	10	10	10
11	1	16	8.5	33	167	84.5	336	0.897889	0.989005	10.5	4	25	7	2	5.33333
12	1	9	12.5	34	34	87.5	209	1.27606	0.875061	8.5	10	27	7.5	3	6
12	1	9	14.5	38	59	110.5	280	0.885785	0.90309	8	13	29	10	9	9.66667
13	1	31	13.5	58	267	57.5	382	0.780214	0.669007	17.5	9	44	8.5	9	8.66667
13	1	14	14	42	143	100.5	344	0.830539	1.01822	13	7	33	7.5	8.5	7.83333
14	1	10	6.5	23	49	58	165	1.04139	0.980977	5.5	7	18	6	7	6.33333
14	1	7	6	19	172	53	278	0.98986		6.5	0	13	5	8	6
15	1	11	9	29	134	78	290	0.823909	1.07918	7.5	3	18	8	6.5	7.5
15	1	8	8	24	86	65	216	1.10266	0.801632	6	6	18	4.5	5	4.66667
16	1	19	10	39	223	49.5	322	0.69897	1.01703	12.5	5	30	8.5	7.5	8.16667
16	1	5	10.5	26	114	115	344	0.851937	1.03572	4.5	14	23	4	7.5	5.16667
17	1	19	10.5	40	127	75.5	278	0.803105	0.716003	15.5	5	36	9.5	8.5	9.16667
17	1	20	17	54	176	147	470	0.724524	0.737315	16.5	13	46	9.5	8.5	9.16667
18	1	9	10.5	30	116	67	250	1.36442	1.13988	7	10	24	6	6.5	6.16667
18	1	10	14.5	39	100	85.5	271	1.0101	0.647817	8.5	9	26	5	3.5	4.5
19	1	9	19	47	104	110.5	325	0.932601	0.896251	8	16	32	9.5	7	8.66667
19	1	12	5.5	23	177	59	295	0.950515	1.27875	6.5	3	16	6.5	7	6.66667
20	1	5	4	13	98	50.5	199	1.21936	1.46982	3.5	4	11	8.5	7	8
20	1	17	12	41	130	63.5	257	0.884607	0.556303	15	5	35	7.5	6.5	7.16667
21	1	20	11.5	43	163	101.5	366	0.690618	0.929419	10.5	10	31	2.5	6.5	3.83333
22	1	4	7.5	19	43	88.5	220	1.06539	1.18564	4	6	14	5	4.5	4.83333
22	1	12	5.5	23	81	29.5	140	1.11632	0.977724	7	2	16	6	5.5	5.83333
23	1	15	6.5	28	159	58.5	276	0.825264	0.985277	8	3	19	9	9.5	9.16667
23	1	9	7.5	24	116	64.5	245	0.90695	1.01424	7	6	20	4	8	5.33333
24	1	20	28	76	85	138	361	0.463333	0.482261	16			9	9	9
24	1	7	5	17	71	99	269	1.11394	0.90309	4.5	3	12	6.5	6.5	6.5
25	1	12	13	38	106	96.5	299	0.678036	0.764787	8.5	11	28	6.5	4.5	5.83333
25	1	16	13.5	43	140	197	534	0.746894	0.68921	12	9	33	7	3	5.66667
26	1	14	4.5	23	146	29	204	0.90309	1.01424	4.5	3	12	5	5.5	5.16667
26	1	21	9	39	183	86	355	0.795185	0.30103	12.5	3	28	2	0	1.33333
27	1	8	8.5	25	102	57.5	217	1.06215	0.640978	6.5	8	21	6.5	6	6.33333
27	1	11	11	33	107	101.5	310	0.845098	0.687975	8	8	24	7.5	5.5	6.83333
28	1	12	6.5	25	96	74.5	245	0.937852	1.01424	6	3	15	7.5	6	7
28	1	7	6.5	20	77	53.5	184	1.25527	0.778151	4.5	3	12	8	5.5	7.16667
29	1	17	9	35	92	90	272	0.792392	0.778151	10	6	26	6	3	5
29	1	18	8.5	35	117	49.5	216	0.793128	1.16137	9.5	4	23	6	5	5.66667
30	1	16	7	30	93	59.5	212	0.82263	0.748188	8.5	5	22	10	9.5	9.83333
30	1	7	6.5	20	57	57	171	1.07918	1.16137	6	2	14	9	4	7.33333
31	1	11	6	23	156	74.5	305	0.973128	0.985277	7.5	3	18	7.5	8	7.66667
32	1	26	11.5	49	241	72	385	0.682371	0.889302	16	4	36	7.5	5.5	6.83333
32	1	9	7.5	24	94	64.5	223	0.977724	0.884607	6	6	18	3.5	7	4.66667
33	1	9	8	25	82	55	192	0.977724	0.801632	6	6	18	9	6	8
33	1	16	15	46	187	110	407	0.69897	0.690196	14.5	10	39	2.5	4	3
34	1	16	8.5	33	95	44	183	0.831397	0.90309	11.5	4	27	7.5	8	7.66667
34	1	14	10	34	118	96.5	311	0.717453	0.90309	11.5	4	27	5.5	3.5	4.83333
36	1	15	11.5	38	101	101.5	304	0.722035	0.759668	11	8	30	8	7.5	7.83333
36	1	8	13	34	75	76.5	228	0.731155	0.963788	6.5	10	23	9	5	7.66667
37	1	10	6	22	87	44	175	1.03393	0.544068	8	2	18	9	9	9
37	1	25	11.5	48	196	96	388	0.736259	0.716003	14.5	5	34	5.5	6.5	5.83333
38	1	8	3	14	76	14.5	105	1.31326	0.845098	3.5	2	9	10	10	10
38	1	14	7	28	80	32	144	0.869232	0.845098	10	2	22	5.5	6	5.66667
39	1	5	8	21	46	83	212	0.831087	1.21307	4.5	6	15	10	9	9.66667
39	1	9	8.5	26	69	79.5	228	0.966142	1.07004	6	4	16	6	9	7
40	1	3	2	7	34	38.5	111	1.5006		1.5	1	4	4.5	2.5	3.83333
41	1	6	6.5	19	60	44.5	149	0.99024	1.16879	4.5	4	13	6.5	4.5	5.83333
41	1	17	13	43	141	100.5	342	0.612784	0.69897	10	10	30	7.5	5.5	6.83333
42	1	18	10.5	39	160	80.5	321	1.13194	0.812913	10	8	28	5	4	4.66667
42	1	25	8	41	206	118.5	443	0.632874	0.91833	8.5	7	24	7	5	6.33333
43	1	16	10.5	37	166	66.5	299	0.778151	0.929419	8.5	8	25	4.5	4.5	4.5
43	1	9	9	27	53	70	193	1.01822	0.916454	7	8	22	6	3	5
44	1	24	10.5	45	152	106.5	365	0.80618	0.50515	12.5	5	30	6	5.5	5.83333
44	1	17	14.5	46	122	95	312	0.740363	0.60206	15	11	41	7.5	6.5	7.16667
45	1	14	16.5	47	133	101	335	0.828065	0.744727	13	9	35	7	6	6.66667
45	1	11	13	37	89	97.5	284	0.78612	0.803705	9	11	29	8	6.5	7.5
46	1	13	4.5	22	107	54	215	0.845098	1.16633	5	3	13	6.5	5.5	6.16667
46	1	13	11	35	165	96	357	0.787106	0.50515	12	5	29	8	6	7.33333
47	1	5	6.5	18	78	69	216	1.0463	1.09342	4	5	13	7	8	7.33333
47	1	6	6	18	103	43	189	0.995147	0.60206	4.5	2	11	6.5	6.5	6.5
48	1	6	10	26	48	84.5	217	0.761761	0.974446	4.5	7	16	7.5	6.5	7.16667
48	1	5	4.5	14	50	49	148	1.11394	1.31175	4	4	12	8	7.5	7.83333

## Sheet: Fig 2A-E
Condition(1=Bonding, 0=Control)	Group_ID(separate conditions)	discrimination_Leader	discrimination_Follower	out_hate_L	out_hate_F	Leader_Influenece	Leader_Attractiveness	Cohesion_Inter-status
0	1	0.990099	60.396	19.802	27.2277	7	7.5	7
0	1	100	80.198	0.980392	59.4059	5	5.5	5
0	2	33.3333	9.90099	29.703	20.7921	6.5	7	6
0	2	38.6139	59.1089	39.604	49.505	3	4.5	4.5
0	3	8.91089	69.3069	0	9.00901	5.5	6	5.5
0	3	0.990099	61.181	0	29.703	8.5	9	7.5
0	4	58.4158	37.1837	19.802	39.604	5.5	5.5	7
0	4	20.7921	49.505	39.604	59.901	5.5	7	5.5
0	5	58.4158	78.2178	0	10.396	8	7	8
0	5	0.990099	38.6139	0	14.8515	7	7	5
0	6	18.8119	70.297	20.7921	22.2772	4	3.5	3.5
0	6	100	79.2079	30.6931	39.604	5.5	5	5.5
0	7	100	59.0099	0	19.802	0	2	1
0	7	0.990099	20.7921	29.703	54.4554	5.5	5.5	5.5
0	8	-0.990099	32.2699	39.604	37.8218	3	2	3.5
0	8	0.990099	26.6667	0	84.6535	4	5	5.5
0	9	42.8571	39.604	9.90099	30.6931	7	6	7
0	9	2.9703	99.0099	0	49.505	5.5	9	7.5
0	10	100	29.2079	0	18.018	5	5.5	7
0	10	58.4158	12.995	30.6931	40.099	7	6.5	7.5
0	11	40	90	54.5455	5	6.5	5.5	5
0	11	0	60	0	10	5.5	5	5
0	12	0.990099	69.0099	39.604	34.6535	9.5	7.5	9
0	12	100	66.3366	0	100	6	7.5	5.5
0	13	58.4158	-0.990099	79.2079	14.8515	8.5	4.5	4.5
0	13	98.0198	29.703	19.802	43.3637	7	6.5	5
0	14	60.396	79.2079	29.703	5.44554	5.5	7.5	6.5
0	14	0.990099	80.3922	0	14.7059	4.5	6.5	6.5
0	15	0.990099	99.0099	0	4.9505	7.5	5	4.5
0	15	33.3333	33.262	10.8911	46.829	5	7	5
0	16	20.7921	19.802	29.703	27.7228	7	7	7
0	16	-0.990099	60.396	0	53.4653	5	5.5	4.5
0	17	-0.990099	83.1683	9.90099	17.8218	2.5	1.5	3.5
0	17	58.4158	68.3168	49.505	43.2655	7.5	7	7.5
0	18	0.990099	10.8911	0	12.3762	5.5	4	4.5
0	18	0.990099	99.0099	49.505	49.505	4	3	4
0	19	100	100	0	0	10	10	10
0	19	0.990099	69.3069	33.6634	24.7525	6	6	6
0	20	0	28.7129	0	14.8515	8	8.5	9
0	20	100	59.4059	20.7921	36.9771	7.5	9	7
0	21	20	39.604	29.703	29.703	5.5	6	4.5
0	21	12	20.297	39.604	0	3	2.5	4.5
0	22	0.990099	49.0099	39.604	19.802	9	9	9
0	22	100	29.2079	20.7921	19.802	8	9	8.5
0	23	100	13.46	0	19.802	8.5	9	10
0	23	50	29.703	19.802	45.0495	2.5	2.5	2.5
0	24	100	9.90099	0	9.90099	6	4.5	7
0	24	0.990099	89.1089	0	10.299	6.5	6	6
0	25	0.990099	9.90099	49.505	40.099	9	8	8.5
0	25	60.396	9.90099	49.505	19.802	8	5	9
0	26	100	0	0	48.5149	8	4	7.5
0	26	100	50.495	0	9.90099	5.5	7	5
0	27	100	89.1089	100	24.7525	8	7.5	8.5
0	27	0.990099	50.495	0	39.604	3.5	5	4
0	28	0	72.0721	0	0	9	8	8
0	28	40.5941	49.3069	19.802	34.6535	6	4.5	6.5
0	29	78.2178	10.099	9.90099	23.7624	2	3.5	2
0	29	100	30.6931	0	55.4455	6.5	7	7
0	30	100	20.7921	0	14.8515	8	7.5	8
0	30	80.198	50.495	59.4059	50	6.5	5.5	7
0	31	58.4158	29.703	24.6914	14.8515	9	8.5	9.5
0	31	0.990099	38.6139	0	35.1485	10	10	10
0	33	-0.990099	34.2521	79.2079	25.2475	9	9	9.5
0	33	58.4158	56.4356	0	26.2376	7.5	4	6.5
0	34	5.88235	49.505	34.6535	14.8515	7.5	7	7.5
0	34	98.0198	77.4413	0.990099	0.990099	8.5	10	9
0	35	20.7921	49.4604	0	25.2475	8.5	7.5	6
0	35	0	0.49505		29.703	5	6	5.5
0	36	100	90.099	0	39.604	2	1	1
0	36	0.990099	50.495	29.703	14.8515	7	7.5	6.5
0	37	20	54.0541	0	7.5	8.5	9	8.5
0	37	0.990099	38.8274	0	24.7525	7	8	6.5
0	38	20.7921	49.505	19.802	84.1584	6.5	5	4.5
0	39	40	10.8911	0	0	8	8	6.5
0	39	100	49.505	30.6931	35.1485	4	6	2.5
0	40	11.1111	0.990099	39.604	24.7525	6.5	7	4.5
0	40	78.2178	80.198	10.8911	12.3762	8.5	9	9
0	41	0.990099	0	20.7921	19.802	3.5	7.5	7.5
0	41	58.4158	49.505	15.8416	59.4059	7.5	8	7.5
0	42	96.0396	29.703	29.703	9.8476	7	6	7.5
0	42	38.6139	78.2178	20.7921	64.8515	6	4	6.5
0	43	44.1441	50.495	44.5545	0	9	8.5	9.5
0	43	58.4158	78.2178	39.604	0	4	7	7.5
0	44	33.8843	0.990099	24.7934	19.802	6.5	7	6.5
0	44	-0.990099	100	0	34.6535	4.5	7	5.5
0	45	0	49.0099	66.1157	34.3547	3	4.5	4
0	45	0	35.6436	0	32.6733	6	8	7
1	1	100	50.495	0	10.396	10	5	10
1	1	40.5941	99.0099	9.90099	74.2574	9.5	9.5	9.5
1	2	100	60.396	50.495	24.7525	7.5	6.5	6
1	2	100	49.0099	0	24.7525	5.5	6.5	6.5
1	4	-20	50	50	0	8.5	7	8.5
1	4	80	100	10	15	2.5	5	6
1	5	100	79.2079	0	0.49505	3	3.5	4
1	5	100	50.495	100	9.90099	6	5	5
1	6	100	99.0099	0	13.964	5	6.5	5.5
1	6	0.990099	78.2178	15	14.8559	9	9.5	9.5
1	7	58.4158	48.5149	0	9.90099	9.5	9	10
1	7	98.0198	99.0099	90.099	0	8.5	8.5	6.5
1	8	20	0	0	12.5	4	6.5	7
1	8	100	60	0	15	8.5	7.5	8.5
1	9	8.10811	68.3168	29.703	10.396	4.5	7	7.5
1	9	20.7921	78.2178	69.3069	35.1485	6	5	7.5
1	10	98.0198	99.0099	0	32.1782	10	9	10
1	10	78.2178	9.90099	0	37.1287	3	2.5	2.5
1	11	100	40.5941	20.7921	35.6436	8.5	7	8.5
1	11	80.198	53.064	79.2079	44.7998	5.5	7	5
1	12	40.5941	55.4455	64.3564	4.9505	6.5	9	7.5
1	12	20.7921	49.505	39.604	24.7525	5	7.5	6
1	13	58.4158	49.505	9.90099	10.396	5.5	4.5	4
1	13	38.6139	38.6139	100	69.3069	10	9.5	9
1	14	80.198	18.8119	50.495	9.90099	5.5	6	9
1	14	0.990099	70.297	0	42.0792	5.5	6	4
1	15	-10	51.28	9.90099	25.2475	9	9	7
1	15	38.6139	71.082	0	47.0297	8	8.5	9
1	16	20.7921	47.505	39.604	15.3465	7.5	7	8
1	16	98.0198	99.0099	5.94059	24.7525	6.5	6	7
1	17	18.8119	50	30	0	6	7	6
1	17	100	47.4111	0	10.396	5.5	6	4.5
1	18	100	28.7129	0	0	5	5.5	6
1	18	45.9459	50.495	18.018	24.7525	7.5	9	6
1	19	98.0198	98.0198	10.8911	50	10	9.5	10
1	19	0.990099	18.8119	36.036	19.802	7.5	8	6
1	20	0.990099	29.703	39.604	15.3465	8.5	7.5	9
1	20	78.2178	59.4059	0	2.47525	9	9	7.5
1	21	100	100	9.90099	50	6	8	7
1	22	58.4158	49.505	0	42.0792	7	6.5	7.5
1	22	100	30.198	0	27.2482	9	8.5	8
1	23	60.396	19.802	39.604	22.2772	8	6	7.5
1	23	20.7921	58.4158	0	20	6	8	6.5
1	24	96.0396	69.3069	44.5545	30.198	5	3.5	3.5
1	24	100	59.4059	0	30.198	8	9	8
1	25	9.90991	99.0099	29.703	49.7525	8	7.5	9
1	25	98.0198	48.5149	27.9279	54.4554	7.5	7.5	6
1	26	34.0659	50.495	59.4059	55.7368	5.5	6	5
1	26	100	50.7863	29.703	39.604	7.5	7.5	7.5
1	27	100	98.0198	0	0	8	7	8
1	27	100	79.2079	49.505	24.7525	9	8	7.5
1	28	100	50.495	100	50	6.5	6	5.5
1	28	98.0198	99.0099	99.0099	25.2475	8.5	5	8
1	29	100	59.4059	19.802	24.7525	6	7.5	10
1	29	100	36.9637	30.6931	10.396	8.5	7	9
1	30	100	38.6139	39.604	29.703	3.5	4.5	4.5
1	30	76.4706	50.495	50.495	12.3762	9.5	9	9
1	31	18.8119	59.4059	29.703	24.7525	6.5	6.5	6.5
1	32	98.0198	10.495	0	24.7525	7	7	7.5
1	32	100	9.90099	0	24.7525	10	10	10
1	33	100	53.9649	24.7525	44.5545	0	3.5	2.5
1	33	96.0396	46.3137	0	29.703	8	7.5	7
1	34	60.396	49.505	59.4059	52.9703	5	7.5	5
1	34	100	99.0099	0	49.505	5.5	6.5	5.5
1	36	100	50	100	50	8	8.5	5.5
1	36	-10.8911	78.2178	44.5545	0.49505	8.5	9	4.5
1	37	0	100	0	12.5	8	7.5	7
1	37	100	75	30	20	5.5	8	8.5
1	38	78.2178	100	0.990099	50	2.5	5.5	7.5
1	38	98.0198	50.495	29.703	74.7525	7	7	6.5
1	39	0.990099	0.49505	39.604	20.297	8.5	7.5	7.5
1	39	68.3168	50.495	49.505	50	7	8	6.5
1	40	100	19.2079	0	24.8515	9.5	9	9
1	41	100	69.3069	25.7426	19.802	6.5	7.5	7
1	41	18.8119	89.1089	0	19.802	7	5.5	6.5
1	42	90.099	49.2849	49.505	19.356	8	6	6.5
1	42	0	49.505		64.8515	6.5	8	7
1	43	98.0198	61.3208	14.8515	16.3366	8	8.5	9
1	43	100	19.802	19.802	29.703	5.5	7.5	4
1	44	98.0198	50.495	0.990099	17.5676	8.5	8	7
1	44	0.990099	99.0099	39.604	0	4.5	7	5
1	45	98.0198	40.5941	34.6535	36.1386	7.5	7	8
1	45	78.2178	80.198	20.7921	40.099	6	7.5	2
1	46	100	11.4851	0	32.8695	8	8	8
1	46	58.4158	89.1089	49.505	27.2035	9.5	9	9.5
1	47	78.2178	49.505	0.990099	34.6535	8	7.5	7.5
1	47	100	0.990099	100	0	6.5	7.5	7.5
1	48	100	58.4158	0	20.297	7	5	5.5
1	48	48.5149	71.8647	74.2574	37.1287	7.5	7.5	8

## Sheet: Fig 3B-H
Group_ID(separate Condition)	Condition(1=Control,2=Bonding)	CH1_Inter-status	CH1_Intra-status	CH2_Inter-status	CH2_Intra-status	CH3_Inter-status	CH3_Intra-status	CH4_Inter-status	CH4_Intra-status	CH5_Inter-status	CH5_Intra-status	CH6_Inter-status	CH6_Intra-status	CH7_Inter-status	CH7_Intra-status	CH8_Inter-status	CH8_Intra-status	CH9_Inter-status	CH9_Intra-status	CH10_Inter-status	CH10_Intra-status	CH11_Inter-status	CH11_Intra-status	CH12_Inter-status	CH12_Intra-status	CH13_Inter-status	CH13_Intra-status	CH14_Inter-status	CH14_Intra-status	Leader_Influenece	independent_cohesion	discrimination_Inter	discrimination_Intra
1	1	-0.119797	0.0851499	0.00789838	-0.0142137	0.0582173	-0.0433058	-0.0473049	-0.0688122	0.0771235	0.0431444	-0.0249479	-0.0514056	0.144264	-0.0521986	0.057074	-0.0620521	-0.00472356	-0.0265656	0.0239143	-0.031941	0.0247901	0.0536237	0.0307033	-0.0580701	-0.0511054	0.0981753	-0.0122277	-0.00402009	7	-0.805844	30.6931	60.396
1	1	-0.0151109	0.0332127	-0.00399247	0.167595	0.00177295	0.054957	0.0581963	0.0861142	-0.100218	0.0788273	-0.000878428	0.0653814	0.0164372	-0.0103037	-0.0244607	-0.0876704	0.00986103	-0.0436093	-0.0770719	0.0690951	0.0491717	-0.0368217	0.126296	-0.077495	0.00535677	0.121926	0.0407013	-0.00289594	5		90.099	80.198
2	1	0.0199736	0.00624894	0.0482596	-0.0259779	0.0606123	-0.0250534	-0.0714892	-0.0716579	0.105634	-0.000455816	-0.00586322	0.122757	0.0534418	0.0753908	-0.0604577	0.0337248	0.0729862	0.0338264	-0.0772059	-0.091632	0.00554919	-0.0199067	-0.0487356	-0.0755073	0.00976406	0.227158	-0.0509304	0.0290162	6.5	0.269601	21.6172	9.90099
2	1	-0.0050274	-0.0181893	-0.0112354	-0.0367125	0.0551221	0.0018744	-0.0289157	0.0812283	-0.0329974	-0.00369281	-0.0610424	0.0196714	-0.00518855	0.00998942	0.0960606	0.168891	0.0364037	0.0789122	0.020667	-0.0702224	0.0664943	0.0647312	-0.0612034	0.0117255	-0.00876624	-0.234618	0.0209999	-0.076234	3	-0.885599	48.8614	59.1089
3	1	-0.0490499	0.0286815	-0.01651	0.0293197	0.0555412	0.119605	-0.041261	-0.0282557	-0.0726727	-0.0244662	-0.168331	-0.0306939	-0.109397	-0.00476023	-0.0242266	-0.0414226	-0.0416593	-0.0634823	-0.0286623	-0.0406044	0.0156007	-0.153358	-0.0292874	-0.0691126	-0.0588692	-0.1447	-0.110541	0.0662821	5.5	0.0536524	39.1089	69.3069
3	1	-0.0233023	0.0289416	0.0725655	0.0806935	0.0556707	-0.00413172	-0.0320477	0.00542669	0.0220755	-0.138664	-0.0477062	-0.0196239	0.0504709	0.00559822	0.0743268	0.0219451	0.0321185	-0.00110761	0.102726	-0.00752594	0.0366503	-0.0142047	0.0480256	-0.0196232	0.0704932	-0.0514986	0.0415991	0.0553987	8.5	0.392592	31.0855	61.181
4	1	0.0667056	0.108893	0.127482	0.0649787	0.0293842	-0.0634627	-0.069332	0.0911653	0.0324621	0.00153039	-0.0746118	0.0823406	0.0398858	0.092356	-0.0287254	0.0218756	-0.0632902	-0.0111689	-0.00922729	-0.0812498	-0.0311641	0.0266081	-0.0183022	-0.0255054	0.0923629	0.0664434	-0.110219	0.0759462	5.5	0.251208	47.7998	37.1837
4	1	0.0224264	-0.0118379	0.060172	0.102106	0.0390348	0.00499235	0.0835783	0.0819535	-0.0289759	0.0286844	0.0255797	-0.0247545	0.0764806	-0.0788717	0.0304872	-0.0411867	0.00973953	-0.0387166	0.064945	0.0306539	-0.055724	0.0277246	-0.0673287	-0.0152894	0.0332808	0.0513857	0.0165666	0.0387369	5.5	-1.34963	35.1485	49.505
5	1	0.0428556	-0.0122607	-0.0222104	0.0913421	-0.0196578	0.00206046	0.0628307	0.0205615	0.0584005	0.0528419	0.0050465	-0.0544332	0.0264259	0.0678844	0.0572374	0.00452233	-0.0190914	-0.0525748	-0.0980276	-0.0937146	-0.0308645	-0.010027	0.110039	0.0459275	-0.0179855	-0.00383091	-0.00942608	0.0875496	8	0.263021	68.3168	78.2178
5	1	0.153806	-0.050291	-0.0462114	0.0551665	-0.020753	-0.0161461	0.158957	-0.0742968	-0.044783	0.0017209	0.0541472	0.0716489	0.0388768	0.135476	0.034339	0.0411488	0.0443272	0.0741506	0.0500019	0.0935906	-0.0283876	-0.058509	0.0297554	0.0167019	-0.0487111	0.120845	-0.0337846	-0.0598551	7	-0.0593402	19.802	38.6139
6	1	-0.0726258	-0.113627	-0.0729213	0.0175383	-0.049386	-0.00507669	-0.0339263	0.0827422	-0.0966543	0.103163	0.0796365	0.0651162	0.00249943	0.168411	0.111331	0.00980883	0.0103523	0.0634741	0.0427263	-0.0146406	0.0678066	0.0810865	0.0920631	0.0131433	-0.0134248	0.105322	-0.000927542	0.137683	4	0.421468	44.5545	70.297
6	1	0.0393964	0.064413	-0.121785	-0.0183251	0.0176429	0.14207	0.0499275	0.132127	0.0138321	-0.00392379	0.0667434	-0.0357611	0.0799614	-0.0144254	-0.0455443	0.102539	-0.0455092	0.159954	0.0497725	0.129131	0.0803755	0.0282073	-0.0243165	-0.00726841	0.0541933	0.0327901	-0.0717516	-0.0288247	5.5	0.670054	89.604	79.2079
7	1	0.0781123	0.100029	0.0614442	-0.0178186	-0.0639165	-0.0363333	-0.0121767	-0.00882052	-0.0263416	0.0449933	0.0356766	0.0365722	0.0528257	-0.145826	0.140668	-0.00175585	0.0162577	-0.000379409	0.056521	0.0877648	-0.0813808	-0.0304264	-0.0283788	-0.0120664	0.138093	0.0578943	-0.0072574	-0.011072	0	-0.103981	79.505	59.0099
7	1	0.0188142	-0.104372	0.0332184	-0.110058	0.010962	-0.0476305	-0.0351659	-0.0281982	0.0730877	-0.035591	0.043719	-0.0845653	-0.0265558	-0.15451	-0.000169096	-0.0843523	-0.0494745	-0.0112944	0.0259088	-0.00191967	0.0820967	-0.0101324	0.0344564	0.0150353	-0.0965473	0.119904	0.114403	0.0200121	5.5	-0.32212	10.8911	20.7921
8	1	0.00622864	-0.0310571	0.0410129	0.0111738	0.00390803	0.017676	-0.0255157	-0.114263	0.0413203	0.116746	0.0562957	0.0868756	0.00597162	0.0849369	-0.0127098	0.0738045	-0.0296523	-0.0368903	-0.0520618	0.0466816	0.108556	0.116958	0.011845	0.113865	0.0420323	0.214269	0.0463562	0.102146	3	-0.425048	15.6399	32.2699
8	1	0.0427408	-0.00934956	0.0934855	-0.0416797	0.0365891	-0.100024	0.0481014	-0.116774	-0.0506752	0.0305234	-0.002391	-0.14449	0.0640902	0.0280693	-0.0972572	0.0738816	-0.0500441	0.0884017	-0.0169694	-0.00515086	0.0599579	0.00895682	0.0541883	-0.0166798	-0.0372292	0.0997984	0.014728	-0.00920788	4	-0.216568	13.8284	26.6667
9	1	-0.0340264	0.149852	0.0371069	-0.147829	0.00903295	0.0205983	-0.0474172	-0.0364754	0.00024902	-0.0577091	-0.0991845	0.0105365	-0.0290679	-0.122518	0.0291325	-0.0700625	-0.0863244	0.0137214	-0.0977559	0.116963	-0.039014	0.0293465	-0.0417282	-0.158752	-0.153528	0.113329	0.0981342	-0.0744134	7	0.334814	41.2306	39.604
9	1	-0.0425457	-0.0661345	-0.0162507	0.157159	-0.0423644	-0.000523126	8.51662e-05	0.0378861	-0.0778063	-0.021534	-0.0147781	-0.120414	0.0110442	-0.0584739	-0.0195186	0.0813481	0.00314223	-0.0744322	-0.0583767	-0.0166025	0.0170382	0.00219363	-0.0452371	0.061363	-0.0405258	0.0708932	-0.107974	-0.0512044	5.5	-0.982157	50.9901	99.0099
10	1	-0.0634352	-0.0374716	-0.120717	0.0921273	0.0295896	0.0612395	0.0284484	-0.0278414	0.0171434	-0.0746594	0.205964	0.0712025	0.0415147	0.0369982	0.0463157	0.0713789	-0.0317465	0.165808	0.00627954	-0.0348043	0.0285064	0.0215208	0.0734322	0.0466284	0.0401383	-0.00592738	-0.0858915	-0.0744235	5	0.610128	64.604	29.2079
10	1	-0.0230793	0.123383	0.0124521	0.0159804	0.0667171	0.0416395	0.0174331	0.001695	0.0409955	0.00448219	-0.0164875	-0.0346356	0.0392355	0.0990943	-0.0233988	0.0341478	0.0154034	-0.0539933	-0.00510644	-0.0830395	-0.0208821	-0.00744522	-0.0153288	-0.0204778	-0.000565747	0.0390803	0.0432515	0.00107567	7	-0.113737	35.7054	12.995
11	1	0.0398314	-0.0669212	0.0489551	0.0801062	0.0145004	-0.124049	0.0494538	0.0587723	0.0799615	-0.00155837	0.0590096	-0.0466338	0.0596508	-0.0256493	-0.0390472	0.0857509	0.0781156	-0.0266299	0.10679	0.0742776	0.0183254	0.131531	0.140519	-0.00385862	0.0697679	0.115538	0.0460845	0.0385592	6.5	-0.161659	65	90
11	1	-0.0156491	-0.0844366	0.0223235	-0.0462148	0.0429022	-0.00245246	0.123016	0.0285602	0.0560428	-0.0500898	0.00328115	-0.147351	0.0844188	-0.108588	-0.032588	0.00184627	-0.0215929	0.00971981	-0.0191812	0.0841102	-0.0221861	-0.162409	0.0123656	0.0199753	0.0941404	-0.184415	-0.0135307	0.0173816	5.5	0.763883	30	60
12	1	0.0482055	-0.0181006	0.0925089	-0.135887	0.177219	-0.0736087	-0.0430798	-0.184036	0.00939223	-0.0766564	0.0755867	-0.0185074	0.0745953	-0.00303779	-0.0501717	-0.0228217	-0.00707211	-0.0876014	0.0284423	0.0243338	0.0182396	-0.0716445	0.0350847	0.035216	-0.0668568	-0.100699	0.00955126	-0.0190195	9.5	-0.174685	35	69.0099
12	1	0.0653769	-0.0659351	-0.0540903	0.00190693	0.0235959	-0.148387	0.0643106	-0.111471	0.0332192	0.0648801	0.0810472	-0.0924854	0.00164187	0.038281	0.0817316	-0.068042	0.114208	0.141749	0.154627	0.0271244	-0.0286944	0.00807711	-0.0176512	-0.034401	0.105113	0.102114	0.0156306	0.0519714	6	0.457291	83.1683	66.3366
13	1	-0.0284987	0.0147414	-0.00897424	0.0241175	0.0789651	-0.00595685	-0.0443763	-0.0360268	-0.0738081	0.0350758	0.108438	0.207138	0.0303276	0.0314487	0.0499087	0.000714741	-0.0733027	-0.0550851	0.00338722	-0.0224374	0.00201563	0.0146346	0.0463116	0.0485547	-0.0160048	-0.0530837	0.031034	0.00305128	8.5	-0.483099	28.7129	-0.990099
13	1	0.0309702	0.034774	-0.0193428	-0.0242701	-0.0304888	0.144885	-0.10569	-0.0664246	-0.09189	-0.00917037	-0.0449754	0.00974289	-0.0270258	0.0639807	-0.0692554	0.0670764	0.035259	-0.128143	-0.0194454	0.0880307	-0.171919	-0.0181122	0.0286377	0.00757368	-0.0984095	-0.00137307	-0.0475087	0.0431141	7	0.338679	63.8614	29.703
14	1	0.0136803	0.0720423	0.167879	0.0256342	-0.0246867	0.023641	-0.0305326	0.106846	-0.000824924	0.0601679	0.0459161	-0.0364759	0.0203205	-0.000671823	0.0294906	-0.0231553	-0.058515	0.0314083	-0.01539	-0.0369478	0.0109919	0.102652	-0.03097	-0.0501893	-0.00465713	-0.0825177	0.0192003	-0.104356	5.5	0.371867	69.802	79.2079
14	1	0.102946	-0.0687309	-0.055625	-0.109264	-0.042764	-0.0307586	0.00325838	-0.0674095	0.0338196	0.0327197	0.106984	0.0286911	0.0545528	0.0706326	-0.00175618	-0.0420463	-0.0657664	-0.0131137	-0.0273363	-0.0332854	0.0298271	0.0632545	0.0128265	-0.126803	0.102154	0.122419	0.102864	-0.0996949	4.5	-1.40162	40.6911	80.3922
15	1	0.0124874	0.0725586	-0.0284917	0.052595	0.040659	0.00899938	0.053064	0.00327195	-0.107841	0.0154471	0.106262	-0.00735599	0.0343408	0.083394	-0.0027962	0.0252669	0.0723392	-0.0560791	0.0373083	0.0021623	0.0113093	0.0438248	0.0876824	-0.0602361	-0.000837165	0.0306789	-0.0109057	0.194109	7.5	-0.0167656	50	99.0099
15	1	-0.0168811	-0.039548	-0.0328455	0.0124891	0.0166808	-0.0749718	0.0263077	0.0582211	-0.00117566	0.159415	0.0840597	0.0166937	-0.0142722	-0.166127	0.0164283	-0.0824171	0.00920238	0.114158	0.0880581	0.0178662	0.102911	0.0341511	0.0223983	0.0472242	0.04215	-0.0433223	0.020064	-0.149016	5	0.225537	33.2977	33.262
16	1	-0.0874529	-0.0398861	0.0623919	0.0657073	0.0846327	0.0625571	-0.0124073	0.0164369	0.0104935	-0.0476917	0.00888043	-0.0822328	-0.00355509	-0.0135813	0.0535296	0.1081	-0.00840014	-0.0696858	0.0487046	0.00831497	0.0849587	0.0343833	-0.033336	-0.104255	0.0234945	-0.0167956	0.039391	-0.00942985	7	0.350821	20.297	19.802
16	1	0.000156529	0.174355	0.0496323	-0.102464	0.00242911	-0.000276523	-0.0682975	-0.0250397	-0.0274447	-0.0475751	0.0317053	-0.160504	-0.103346	0.0134081	-0.00831125	0.0978345	-0.00932692	-0.0250298	0.0449833	-0.0574148	-0.0701516	-0.0067539	-0.0318969	0.077967	-0.00562805	-0.00484278	0.0796956	-0.0235551	5	-0.105349	29.703	60.396
17	1	-0.080588	-0.124328	-0.0459909	0.00260385	-0.0796691	-0.0379028	0.00163181	0.00819265	0.0564788	-0.0830194	-0.0955086	0.100413	-0.0776016	0.0632077	0.0483749	-0.0334739	0.050061	-0.0684813	-0.0529164	0.00577047	-0.083826	0.124702	-0.0709974	-0.0343208	-0.0554043	0.0574298	0.0142517	0.0283986	2.5	0.148982	41.0891	83.1683
17	1	0.0576201	0.0998309	-0.0967052	0.20468	-0.0403733	-0.138814	0.0223539	0.0551413	0.009225	-0.126697	0.0687632	-0.0614975	-0.0118974	0.00198049	0.00309872	0.0164486	0.0357697	0.0363764	0.00885481	0.0691553	-0.013284	-0.0953723	0.0164661	-0.00563597	-0.127046	0.12851	0.0202131	0.0918761	7.5	-0.0863257	63.3663	68.3168
18	1	0.0797499	-0.00238992	-0.00958454	0.0684444	0.0214452	-0.0592422	0.0513604	-0.0576404	0.119771	-0.000975716	0.0646811	0.111826	-0.0395384	0.0336868	-0.0180647	0.0619706	-0.0418638	0.119931	-0.0604285	0.0785018	-0.041843	-0.103962	-0.00494613	-0.0270845	0.0893974	0.0149189	0.100102	-0.0370509	5.5	-1.30758	5.94059	10.8911
18	1	-0.0605876	-0.0302432	-0.0270836	-0.100353	-0.00150202	-0.0189227	-0.0901894	0.131141	0.0913438	0.0995543	0.0535007	0.0636712	0.0330378	-0.0830894	0.0263643	0.0608289	0.0414016	-0.0291526	-0.0486183	0.0600656	0.0266881	0.0716969	0.0835608	0.102086	-0.0438913	0.0568442	0.0232759	-0.00631333	4	-0.0273757	50	99.0099
19	1	-0.027576	-0.048652	-0.0577225	0.00167798	0.0757755	-0.0758473	-0.00327232	0.0510353	0.0129298	0.124338	0.0110358	0.0201679	-0.0154466	-0.00364943	-0.086947	0.00259342	0.0238147	-0.00434574	-0.0175472	0.156009	0.0171851	0.0355748	0.0929126	0.16428	-0.050021	0.0305711	-0.0745239	-0.0380533	10	0.414586	100	100
19	1	-0.0599654	-0.0163144	0.0295039	0.0502287	0.000758022	-0.0354078	0.0219468	-0.0581825	-0.012506	-0.0983832	0.0936776	-0.0616288	-0.0542399	-0.0328179	0.134753	-0.0918886	0.0412102	0.134148	-0.0086163	0.0199877	-0.0737493	-0.0657364	-0.0469702	0.0707957	0.0457318	0.136771	0.0958309	0.0440692	6	0.410335	35.1485	69.3069
20	1	0.00248313	-0.0392023	0.0158795	0.0216364	-0.00177521	-0.153559	-0.0158514	-0.0711586	0.0500756	0.0042454	0.0429995	0.140959	0.0545209	0.128967	0.0225153	-0.028514	-0.00118178	0.018377	-0.0103228	-0.01042	0.0305773	0.0717294	0.0434246	0.0892825	0.0769168	-0.00834526	0.0460176	0.020774	8	0.31808	14.3564	28.7129
20	1	-0.0614826	-0.12152	-0.0425899	0.0377122	0.0110783	0.0410737	0.0529552	0.0661634	0.0314864	-0.0111648	0.0422698	0.0916116	-0.00917305	0.109325	-0.0494759	0.0698254	-0.101422	0.0369214	0.010301	0.0181187	-0.0460836	-0.0544136	0.023416	-0.0404856	0.0659464	0.061175	0.022372	0.0413976	7.5	-0.0983496	79.703	59.4059
21	1	0.00170613	0.0136929	-0.00293371	-0.0283838	0.0312617	-0.00365829	-0.0189524	-0.162214	0.0527524	0.163012	0.121797	-0.0429522	-0.00145789	0.0624914	0.0189745	0.0067959	-0.031369	-0.0260683	-0.0252635	0.0819901	-0.0322018	-0.00757118	0.126156	0.121347	-0.078133	0.0772984	0.0766968	0.0596956	5.5	0.744134	29.802	39.604
21	1	0.0140541	-0.0295739	-0.0435775	-0.00999363	0.0546934	0.0346772	-0.085341	0.014825	0.00433837	0.013175	0.0335953	0.0215728	-0.0602399	0.0723059	0.0486502	0.0324591	0.0919361	0.061618	0.0346471	-0.0151543	0.0615815	0.0123178	0.125995	0.0188886	0.098482	-0.032007	0.124216	0.0663129	3	0.0725308	16.1485	20.297
22	1	0.0512034	0.105797	0.036555	-0.082659	0.00902382	0.0885395	0.0318962	-0.0123879	-0.0224366	-0.0296658	-0.0206587	0.0627025	0.0469023	0.141461	-0.0528413	-0.0608618	0.0592616	0.140538	0.0385182	-0.0348319	-0.066593	0.0430224	-0.0371131	0.0526441	0.0625342	0.0756876	0.00928827	0.0081804	9	-0.855806	25	49.0099
22	1	-0.0330571	-0.0422047	0.0406696	0.0460918	0.0230091	-0.0973733	0.00807071	-0.0307923	-0.0994469	-0.08165	-0.043402	-0.138441	-0.0566205	-0.124869	-0.0385416	-0.018291	0.0391782	-0.0408178	0.0847907	-0.126145	-0.0211795	0.0736387	0.0206494	-0.00496253	-0.0491498	0.0455779	-0.00396494	0.0599365	8	0.330552	64.604	29.2079
23	1	0.100884	0.0948895	0.00704499	-0.00558293	0.0373567	0.0374059	0.0769351	0.0680398	0.0613519	0.0270971	0.0206591	-0.0751937	0.0852056	0.0558245	0.107224	0.146369	-0.0111871	0.0990251	-0.0350522	0.0204066	-0.0761551	0.133457	0.0356026	0.0726603	0.000200542	0.0186613	0.0348883	0.0865524	8.5	0.390627	56.73	13.46
23	1	0.0926939	0.0932284	-0.0113551	0.0819256	-0.0175715	0.0339413	0.0245213	-0.0798478	-0.00362702	0.0762619	0.0668818	0.0677714	-0.00487932	0.189628	-0.0317357	-0.0227535	0.0789649	-0.0338812	0.0280001	-0.0200403	0.0498172	-0.107863	0.0934338	-0.0691603	0.0961337	0.0387565	0.0783552	-0.0808124	2.5	-0.485917	39.8515	29.703
24	1	-0.0537681	-0.0652324	-0.0318779	0.0897707	-0.0373295	-0.0433173	0.0180452	0.0135281	0.0365932	0.0667574	-0.0480927	0.0129915	0.0515487	0.000110351	0.0884879	0.0309995	0.00175692	0.109979	0.00742512	0.0433921	0.0843417	0.16639	0.0438609	0.133884	0.0535749	0.0600834	0.0381738	0.083627	6	0.248934	54.9505	9.90099
24	1	-0.031191	0.0204351	-0.00686359	-0.128508	-0.0508422	0.0159587	-0.0563423	-0.0456458	0.140034	0.11436	-0.0282578	-0.117539	0.026085	0.0440751	-0.0465757	-0.00939562	-0.0649494	0.0426359	-0.0270529	-0.0108397	0.0154885	0.0252076	-0.0126732	0.0255577	-0.0582507	0.0559857	0.00785968	0.0642205	6.5	0.20961	45.0495	89.1089
25	1	-0.0181833	-0.017206	-0.0574931	-0.0486068	0.0652008	-0.0896274	0.0739065	0.0496308	-0.0152633	0.0150545	-0.00626398	-0.055782	-0.113997	-0.0371413	-0.00140252	-0.0426195	-0.0610337	0.0687416	-0.0440179	-0.108523	-0.0341507	0.0995404	0.0221783	-0.040452	-0.0081465	-0.0430454	0.0566275	-0.0412559	9	0.316307	5.44554	9.90099
25	1	-0.103678	0.0968192	-0.00482929	-0.00306056	0.0468644	-0.024644	0.110685	-0.014385	-0.00301121	-0.0363979	0.111287	0.0551367	0.108429	0.0944104	0.0046909	-0.05413	0.0500669	-0.0712835	0.0453038	0.0716196	0.0822533	0.0745368	0.0932926	-0.0827728	0.0186682	0.0276752	-0.0306521	0.0858597	8	-0.0631557	35.1485	9.90099
26	1	0.00907559	-0.0420548	-0.0426075	0.0314925	0.0795289	-0.0130633	0.0123693	0.145135	0.000854675	0.0898986	0.033493	0.0777452	0.050241	0.142284	-0.0328459	-0.0417222	0.103291	0.0462225	-0.0373669	0.0199805	-0.0290024	0.0674374	0.0132622	0.119251	0.0277531	-0.163185	-0.0379253	-0.0488992	8	0.897407	50	0
26	1	-0.0471132	-0.140014	0.0539628	-0.0300711	-0.0596918	-0.0118364	0.0296085	-0.0375061	-0.0280717	0.0114792	0.0295495	0.024164	-0.0551691	-0.151987	0.00192691	-0.21631	-0.0319451	-0.0393663	-0.114891	0.0246213	-0.142344	0.00374375	-0.0510227	0.0127264	-0.0621875	-0.0967522	-0.0267307	-0.0819652	5.5	-1.20869	75.2475	50.495
27	1	-0.0193005	0.0220943	0.0147001	0.00131065	0.00263773	0.0877921	0.0520948	0.0830044	-0.0519605	0.110904	0.0801574	0.0443442	0.0264668	0.194484	0.0522429	0.0442568	0.0252147	0.172872	0.0329196	-0.0558716	0.0937375	-0.0641799	0.0561413	0.0939686	0.112382	-0.0383088	0.0491778	-0.100819	8	0.282878	94.5545	89.1089
27	1	0.0267616	0.0855921	-0.0152548	0.012225	-0.0143738	-0.2002	0.0416378	0.0236545	-0.0261916	0.192189	-0.00185984	0.0803696	-0.00694187	-0.0310298	-0.00496862	0.308871	-0.0544824	0.149486	0.0191478	-0.0506681	-0.0497681	-0.0332418	0.0316412	0.0571762	-0.041561	0.0480913	-0.136265	-0.0864018	3.5	-0.342964	25.7426	50.495
28	1	0.182945	0.158005	-0.0225453	0.0829709	0.0426931	-0.0185891	0.00703722	-0.074666	0.00699549	-0.0355578	-0.00991289	-0.017998	-0.0183612	-0.0252772	-0.0356711	-0.0170523	0.0148203	-0.0393671	-0.0171906	-0.0224166	0.0497797	0.0445433	0.01988	0.121228	-0.00358624	0.0575145	0.0243896	-0.0520034	9	-1.67294	36.036	72.0721
28	1	-0.0286256	-0.0673302	-0.0430507	0.00934243	0.0404882	0.0559392	-0.0179483	0.033087	0.0241668	-0.0544954	-0.0435793	0.0661938	0.0576235	0.0652756	-0.0435564	0.082301	-0.0369267	-0.0637625	-0.0698017	0.0237031	-0.123674	0.152734	0.0307156	0.0864086	-0.0805365	0.107804	-0.0344419	0.103183	6	-0.826316	44.9505	49.3069
29	1	0.0561677	0.131947	0.0165013	0.0784188	0.077241	0.0745311	0.0411405	0.152295	-0.0167694	0.108264	-0.00539692	0.261754	0.0829386	0.210461	0.132142	0.0899118	0.0497784	0.0468105	0.037265	0.125581	-0.0254904	0.242206	0.0169153	-0.0375812	-0.00629419	-0.0171437	-0.00677305	0.0219192	2	0.0331732	44.1584	10.099
29	1	0.0812763	-0.0277918	-0.0649357	0.141188	0.0597037	-0.0574138	0.0538897	0.0287293	-0.100357	0.0208375	-0.0560361	-0.0808262	-0.0268892	0.0797168	0.0112107	-0.00171125	-0.00088086	-0.121077	0.0414843	-0.0288621	0.010873	0.0783149	-0.03238	0.0473136	-0.0882299	-0.00366293	0.0784816	0.0386095	6.5	0.185509	65.3465	30.6931
30	1	0.0548198	-0.00271704	0.0255261	0.0737205	-0.00440566	-0.0266864	0.0241616	0.110116	0.0318338	0.142058	-0.000444478	0.0479716	0.0712361	0.0351934	0.0466983	-0.0409355	-0.0348289	0.0990804	-0.0350421	0.00861033	-0.0156802	-0.169908	-0.00638849	0.227442	-0.0796722	-0.00971379	-0.0111474	0.119156	8	-1.90368	60.396	20.7921
30	1	0.0745313	0.11795	-0.00262434	0.0558713	-0.0118371	0.05405	0.0851144	-0.0323167	0.140673	-0.000743278	0.0782756	-0.0472912	0.0037364	0.0315561	0.0363354	0.039195	0.0557519	0.0589492	0.0910977	0.089734	0.02316	-0.0895232	0.0039746	0.158798	0.0618819	0.0939605	-0.00405028	0.0213863	6.5	-1.32997	65.3465	50.495
31	1	0.0647723	-0.0653642	-0.0522924	0.0135222	0.0972699	0.10762	0.011901	-0.0105342	-0.0177176	-0.0935398	0.12938	-0.0291937	0.112896	-0.0420769	0.0914383	-0.0772273	0.0241504	0.0195652	0.174586	-0.111132	0.0245828	-0.0376444	0.00961474	0.0821506	0.0181819	-0.102469	0.0734756	-0.145697	9	0.505799	44.0594	29.703
31	1	-0.0788338	0.0550251	0.0189933	0.00819198	0.0162255	-0.0347107	-0.0577273	-0.0992039	-0.00921211	-0.0678479	-0.0311665	-0.02223	0.0806436	-0.00717274	-0.0157122	-0.0357777	-0.0331195	0.17194	-0.0699994	0.102373	-0.0439528	-0.128912	-0.0867535	-0.0424849	0.0266245	-0.0404068	0.0921782	-0.0789149	10	-0.040522	19.802	38.6139
33	1	-0.0160304	0.0753192	-0.034487	-0.113213	-0.0279875	0.0753194	0.0043986	-0.0760417	-0.0824596	-0.0591446	-0.0295558	0.0425506	-0.0232699	-0.0488964	0.118517	-0.0114888	-0.0256264	-0.013376	0.0614425	-0.0655322	0.0488987	0.105321	0.0421161	-0.0174347	0.0445206	0.040056	-0.0177133	0.0876567	9	-0.326923	16.631	34.2521
33	1	-0.0449981	0.113997	-0.0116301	0.0291901	0.0696733	0.0435383	0.0255487	-0.100183	0.0670725	-0.0118875	0.0072428	0.0216417	-0.026282	-0.0978347	0.0681215	0.0152797	-0.0435368	0.0543459	0.0173167	-0.0372548	0.0324466	0.0574938	-0.00647305	-0.0761571	0.121226	0.0387656	0.0239544	-0.0662155	7.5	0.040038	57.4257	56.4356
34	1	-0.0789704	0.065927	0.021647	0.0354871	0.0666235	-0.0629133	0.0922663	-0.0745748	0.0658942	-0.137696	-0.0146681	0.129603	-0.0486405	0.073495	0.0276101	0.0198242	0.0433891	0.0192626	-0.120608	-0.142447	-0.0526276	-0.101192	-0.0329887	-0.0492414	0.0226127	-0.036995	-0.0060517	0.0754881	7.5	0.0877157	27.6937	49.505
34	1	0.0596722	-0.069933	0.00214199	0.0550647	0.0568515	-0.0408522	-0.0382543	0.00239333	-0.0622139	0.00344609	0.0370151	-0.0894306	-0.00852522	0.152414	-0.0200137	0.11406	-0.0356997	-0.0275672	0.00647556	-0.035589	-0.0223353	-0.0180498	0.0193896	0.084389	-0.0284063	0.0737946	0.0273948	-0.0772709	8.5	-0.421213	87.7305	77.4413
35	1	-0.0195126	-0.0633463	0.00469875	-0.061051	-0.0552654	-0.071434	0.0285208	0.0191104	-0.0516816	0.0370814	-0.0474317	-0.0995669	-0.0367084	-0.0331054	0.0300519	-0.0874847	-0.028708	-0.0326874	0.0334169	-0.159818	0.0534079	0.0238384	0.0293672	0.0650272	0.115678	-0.0117106	0.031226	0.033949	8.5	0.792009	35.1262	49.4604
35	1	-0.0210129	0.0568759	0.0516706	-0.121382	-0.0756191	-0.0361277	-0.00831283	0.108208	-0.00747357	-0.0814232	0.0154135	-0.0776719	0.0573622	-0.0397238	-0.0189283	0.00159072	-0.0860439	0.0407925	0.0400876	-0.0111641	0.0156497	0.0174103	0.0143785	0.129646	-0.0986161	0.00548674	0.00205922	0.0107928	5	-0.649871	0.247525	0.49505
36	1	0.113122	0.0924005	0.0987468	0.0288406	-0.0655918	-0.023341	0.142458	0.111285	0.0468447	0.163048	0.0556329	-0.00811757	0.0421025	0.0203569	-0.0930102	-0.0905859	-0.0623396	0.0275558	-0.0319526	0.0503721	0.0310521	0.0650485	0.0253882	0.101201	0.0763201	0.0390624	0.108862	0.109911	2	-1.85835	95.0495	90.099
36	1	0.0979515	-0.057318	0.0021954	0.115761	0.0710915	-0.0639002	-0.0552867	0.038834	-0.0239657	-0.0253686	-0.0145748	0.00746386	0.00834035	0.0216972	0.00695852	0.0898552	0.0226074	-0.0270311	-0.0822113	0.0926912	-0.115464	-0.137357	-0.0619758	-0.101672	0.000875682	-0.0508923	-0.146339	-0.0406231	7	-0.1926	25.7426	50.495
37	1	0.0899653	0.0557398	-0.00435224	0.0219467	0.00684974	0.0876768	-0.0364499	0.217456	-0.0026416	0.0590105	-0.00816175	0.00971882	0.0828449	-0.00305814	-0.000731001	0.0390302	-0.0605277	0.0360642	0.0814034	-0.018024	-0.0231569	-0.00445103	-0.0352348	0.145096	-0.010134	-0.0146384	-0.0976006	0.0449812	8.5	0.534442	37.027	54.0541
37	1	-0.0264816	0.0764491	0.0558254	-0.0443276	0.0587182	0.067118	0.0576425	-0.0390613	-0.000146463	-0.0352961	0.0194952	-0.124165	0.00681398	0.0965641	0.0602198	0.0365094	0.0883504	0.0795919	0.0152375	-0.0796212	0.0161609	0.0495758	0.0580136	-0.122446	0.0395405	0.0589271	0.0182668	-0.0336361	7	1.2261	19.9088	38.8274
38	1	-0.034772	0.0286207	-0.0177783	-0.117375	0.00953795	0.0666506	-0.0161646	0.0445954	-0.0254333	-0.181091	0.0145512	0.0287297	0.0227458	0.133022	-0.0774566	-0.00368985	-0.0212944	-0.163874	0.0875633	0.153118	-0.0239023	-0.0823562	0.0531155	0.0394837	0.00820765	-0.160959	0.0383694	-0.08145	6.5	0.353033	35.1485	49.505
39	1	0.034528	0.0401629	0.0883138	0.0746591	-0.0109182	0.0682964	-0.0815863	0.0102688	-0.0175348	-0.0464422	-0.00235989	0.106483	-0.000332835	0.0312168	-0.0198427	0.0235854	-0.0938385	0.0847536	0.0658862	0.0677122	-0.0584898	-0.00211621	0.0520423	0.174592	0.00389979	0.0677113	0.0204575	-0.0233075	8	0.23784	25.4455	10.8911
39	1	0.106522	0.0210285	0.0070409	-0.055455	0.00850629	0.0222371	0.0708911	-0.0490649	0.0373055	0.0445914	0.10598	0.0422322	0.050968	0.0998148	0.0714389	0.0944963	0.0330834	0.0822633	0.0985354	0.0370761	-0.0145176	0.104744	-0.038334	0.00261447	0.0521209	0.0348296	-0.0617589	0.0656327	4	-0.288542	74.7525	49.505
40	1	-0.0539257	-0.0988934	-0.00302703	0.0605659	-0.074435	0.0857502	-0.0467052	-0.0649884	-0.082441	0.0966743	-0.12778	-0.205448	-0.0184746	-0.0234217	-0.0424206	-0.00217827	-0.0137657	-0.0461255	0.0133031	-0.00460081	-0.132413	0.0380584	-0.0163228	-0.0846143	-0.0584503	0.05534	-0.00379208	0.0941639	6.5	-0.738066	6.05061	0.990099
40	1	-0.0299144	-0.0426945	-0.0102727	0.034539	0.022959	-0.0374396	0.161202	-0.0409287	0.0122972	0.0826759	-0.0667448	-0.0150041	0.0693941	0.00923684	0.073038	-0.0597682	-0.0455959	0.236575	0.0835515	0.106649	0.00743154	0.0680983	0.0312509	0.0774424	-0.00252555	0.101585	0.0470531	0.00488581	8.5	0.323196	79.2079	80.198
41	1	0.0365034	0.191241	0.0463882	0.0858818	0.103109	0.0909395	0.00411625	0.0702669	0.103624	0.00231887	0.0714473	-0.0134566	0.059938	0.0386228	0.0588452	-0.00473315	-0.100604	0.0700377	0.00382212	0.0331467	0.143353	0.152919	-0.0453229	-0.0273103	0.102509	0.121574	0.0202402	0.0439029	3.5	-0.815329	0.49505	0
41	1	-0.0677811	0.0771949	-0.0411364	-0.0182903	0.092694	-0.0143555	0.0790086	0.0463708	0.0950004	-0.0651536	0.0771129	-0.033546	0.0559881	-0.023583	-0.0343829	0.0370297	-0.0663458	-0.0251266	0.0147863	-0.12156	0.0432824	-0.0617672	0.0651652	0.00410924	0.0246054	0.0121008	-0.0248296	-0.0233383	7.5	0.145597	53.9604	49.505
42	1	0.0721929	0.0422538	-0.0235377	-0.083351	0.00803172	-0.0854246	-0.0227749	0.014995	0.0200866	-0.0172863	0.0227734	-0.0120363	-0.0235074	0.0290947	-0.00740739	-0.0135019	0.0719858	-0.03549	0.0641771	-0.0068995	0.0228491	-0.119098	0.0577207	-0.0609301	0.126929	0.134779	0.0982287	0.0767045	7	0.587641	62.8713	29.703
42	1	-0.0110556	0.102785	0.0588721	0.0482653	0.0735066	-0.00700735	-0.0326063	0.0462506	0.0175419	-0.0404547	0.0506015	0.0879434	0.0706421	-0.0270577	-0.0763231	0.0846334	0.12796	0.0444253	0.0144973	0.130215	-0.0449978	0.0810795	0.0471961	0.0580179	-0.0444709	-0.00433371	-0.00977991	0.0499271	6	-0.10699	58.4158	78.2178
43	1	0.00568506	0.0198706	0.0530912	-0.0113702	0.0261705	-0.0534665	0.0684443	0.0290664	0.0426115	0.0705592	-0.0320454	-0.0858296	-0.0466936	0.0488388	0.119074	0.0759133	0.0955607	0.0515895	0.0119394	-0.0881226	0.0161286	-0.0152447	-0.0219649	0.0773497	0.097663	0.0904541	0.0565961	0.00310281	9	-0.00889782	47.3196	50.495
43	1	-0.0771373	-0.0543245	0.00663268	0.00825363	0.0582245	0.00644054	-0.00327539	0.00739691	-0.0121259	-0.0109734	0.0303572	0.0741683	-0.0324497	-0.177633	0.00378685	0.0887618	0.0204267	0.095374	-0.079341	0.0470291	0.0438342	0.0645489	-0.0159495	0.179589	-0.0275313	0.11619	0.0217633	-0.0312809	4	1.18816	68.3168	78.2178
44	1	0.0442433	0.0044973	0.0238165	0.0475304	0.0648246	-0.0722038	0.0959446	-0.0662079	-0.0153519	0.0168992	0.0649473	-0.0803251	0.0354527	0.0570734	0.0476913	0.0904421	0.0580272	0.0486167	0.123571	0.0522275	0.113545	0.14643	0.0386254	0.0505609	0.124773	0.00749224	0.101357	-0.0302677	6.5	-0.316351	17.4372	0.990099
44	1	0.0800761	0.13785	-0.0422973	0.0802398	0.0521897	-0.0235703	-0.0758478	0.00122467	0.00991213	0.00932821	-0.0424773	-0.0334606	0.0521407	0.218982	0.0337628	0.0116301	-0.082412	-0.0368812	0.00923774	-0.0927542	-0.0214298	-0.193662	0.0181209	0.00231711	-0.115069	-0.105429	0.0387717	0.0482248	4.5	0.0538069	49.505	100
45	1	0.0299677	-0.056394	-0.0296641	0.0266195	0.0516269	-0.109253	0.0415515	-0.0689869	-0.0287729	0.140836	-0.0318447	-0.103303	-0.0523842	0.0312181	-0.0647155	-0.0240519	0.0316718	-0.0483117	0.0912228	0.0139301	0.0360201	0.00574267	0.0444238	0.0813728	-0.0242057	-0.0555444	0.0497984	0.0837634	3	0.158302	24.505	49.0099
45	1	0.0671155	-0.0504611	-0.00411366	-0.0815766	-0.0240078	0.197206	-0.0959628	-0.0743316	-0.00544427	-0.0456975	-0.0587813	-0.0909428	-0.0387825	0.00440185	0.07008	0.0401165	0.0235944	-0.0374345	0.0238465	0.0817759	0.0373389	0.0127504	-0.00313746	-0.0214063	0.0249481	0.0266221	0.115761	0.0177366	6	0.0895268	17.8218	35.6436
1	2	-0.0687479	-0.0438549	0.139799	0.0370125	-0.0318369	-0.0689107	0.136854	-0.0686408	0.0591785	-0.0789288	-0.00162606	-8.163e-05	0.00963074	0.106449	0.0689183	-0.0277635	0.0251842	-0.17188	0.0652615	-0.176535	-0.0634695	-0.0057408	0.024829	0.0117319	-0.0257063	-0.207815	-0.0374383	-0.164301	10	0.448105	75.2475	50.495
1	2	0.033707	0.00469877	-0.068007	-0.0545918	-0.0127862	-0.0551769	0.00712064	0.0109739	0.00820549	0.0243879	0.0119864	-0.0388817	-0.0343395	0.00844102	-0.0912322	-0.0250457	-0.0156349	-0.0220061	-0.0460781	-0.00593368	-0.0384331	-0.0540746	-0.0309578	0.0114148	-0.0300728	-0.124107	0.113959	-0.0106445	9.5	1.05621	69.802	99.0099
2	2	0.033852	0.106144	0.00520302	-0.00956763	0.0724702	0.0711019	0.0444601	0.00439872	0.0445648	0.0805639	0.1231	0.0655571	-0.012602	0.0895422	-0.0177961	-0.0342829	0.0246787	-0.00312778	-0.0751777	-0.100581	0.0677644	-0.0135146	0.107035	-0.0286221	0.0324088	0.0166759	0.165567	0.0424442	7.5	-0.868731	80.198	60.396
2	2	0.0361396	0.0284133	0.000860146	0.0688537	-0.0966484	-0.0243677	-0.023353	-0.0149797	-0.0382005	-0.0955619	0.0240866	0.164583	0.0195589	-0.0132931	-0.000405684	-0.0385377	0.0919699	0.0883809	-0.0317052	0.114851	0.0052389	-0.0998634	0.0632214	-0.058734	-0.0193298	-0.00153898	0.0354631	0.0303674	5.5	-0.14312	74.505	49.0099
4	2	-0.0436682	0.0613494	0.0809613	0.00184319	0.0741049	-0.061147	-0.014423	-0.119509	-0.0298773	-0.0556336	0.00825793	-0.0703408	-0.0576205	0.080172	0.0340783	0.107532	-0.00932594	0.0157819	-0.017658	0.0121572	0.024102	-0.100265	0.0368603	0.0744023	-0.00800535	0.0141037	0.0640943	-0.0174342	8.5	-0.212284	15	50
4	2	0.0412579	0.0868865	-0.0199911	0.0252196	-0.0116179	0.0189665	0.0357234	0.0786871	-0.119476	-0.0422443	0.0479681	0.0339417	0.0404181	0.106485	-0.0626568	-0.101557	0.0509787	0.0837474	-0.023747	-0.0573301	-0.0345674	-0.0569045	0.0442578	0.0457686	-0.00223508	0.0614424	-0.00214729	-0.0663118	2.5	0.477032	90	100
5	2	0.0377871	-0.0453845	-0.00854425	-0.0169405	-0.0166905	-0.0119485	0.0518348	-0.00286399	0.0106393	0.086759	0.0748753	0.16511	0.024648	-0.0876449	0.0199727	0.0964599	0.0281711	-0.0867651	0.109527	0.084159	0.00994343	0.0895538	-0.0151029	-0.0792388	0.0693213	0.171355	0.0228632	0.111494	3	-1.10472	89.604	79.2079
5	2	-0.0186707	0.0381072	0.0441188	0.0379291	0.143501	0.0437509	0.0597716	-0.0422485	0.1005	-0.054402	0.109531	-0.0562381	0.0205328	0.018013	-0.0468806	0.0550649	-0.0289951	-0.0204852	0.115425	-0.00542388	-0.0379074	0.052212	0.0387941	0.0137786	0.0374484	-0.00323484	0.0325063	0.0158921	6	-0.295294	75.2475	50.495
6	2	0.0620878	-0.0499321	0.0442427	-0.113699	0.0372255	0.0233129	-0.0111676	-0.122026	-0.036625	-0.0903094	-0.0490664	0.12382	0.0429721	-0.0719892	-0.0652936	-0.197804	0.11401	0.0270777	-0.0482347	0.0247369	0.0592338	0.104782	0.0693675	0.0201438	0.00168424	0.0271851	-0.0704199	-0.0705466	5	0.357534	99.505	99.0099
6	2	0.00179525	0.0240058	0.0488202	-0.0798009	-0.016539	0.0605389	-0.100587	0.124298	0.091975	0.0202088	0.00551461	0.0183182	0.0145356	-0.0359596	-0.0125819	0.0953902	0.0105201	-0.0616484	-0.0215482	0.116854	0.0428722	-0.0383675	0.0077544	-0.0908582	0.00801818	0.00692661	0.0702202	0.0165005	9	0.302135	39.604	78.2178
7	2	-0.0460967	-0.0909328	0.0390274	-0.0138495	0.0812189	0.114658	-0.0185653	0.0991114	0.103516	0.0829731	-0.0262169	-0.0018606	0.0641187	-0.0270676	0.0382791	-0.0426879	-0.0619844	-0.0162769	0.122241	-0.0250709	0.0432503	-0.0719739	0.115252	0.068565	0.0642606	-0.0309608	0.165758	0.0429235	9.5	0.379594	53.4653	48.5149
7	2	-0.00861432	-0.162558	-0.0693578	-0.0364967	0.0442917	0.0745198	-0.0263396	0.0656181	0.0598601	0.0513816	0.0679082	0.0290362	0.015805	0.0049452	0.0349605	-0.12974	0.11841	-0.132547	0.00273407	0.131503	0.00597315	0.0553681	-0.00955308	-0.10366	0.0767231	-0.054404	-0.0142725	0.0693701	8.5	0.892039	98.5149	99.0099
8	2	0.0768514	-0.0352194	0.0333754	0.0125054	-0.0153209	-0.0550057	0.0890491	-0.044389	0.0766194	-0.049252	-0.0523021	0.0556137	0.0390416	-0.00343588	-0.037285	-0.021208	0.0258488	0.0891373	0.0883831	-0.0058679	-0.0464922	0.0237249	0.0536487	0.133798	0.0258408	-0.213999	-0.0173875	-0.115151	4	-0.146434	10	0
8	2	-0.0053848	-0.018724	0.0102249	0.0645322	-0.0389342	0.0064346	0.0707724	-0.0286111	0.0248419	-0.0155892	-0.0224399	-0.0316886	0.0269475	-0.0692584	0.0293798	0.0949689	0.0436663	0.126828	0.104542	0.0260283	-0.034214	-0.120391	0.0912441	0.103758	0.00826314	0.0555834	0.0322732	0.0417577	8.5	0.295495	80	60
9	2	-0.0421278	-0.0165587	-0.0706703	0.0658925	0.0582881	-0.117777	-0.0653766	0.0539651	-0.100517	-0.129393	0.0224784	0.0599516	0.0186731	0.0283587	-0.0610503	-0.00892531	-0.024572	-0.173626	0.0806158	0.0335978	0.0402234	0.0174399	-0.0350126	-0.118484	-0.062601	0.0668273	-0.0637725	0.123011	4.5	-0.565333	38.2125	68.3168
9	2	0.0452598	0.0393413	-0.00718522	-0.0285054	-0.0208305	0.0549266	0.0520943	0.0997916	0.0521085	0.0514357	-0.0456054	0.0118129	0.0116963	0.0999874	0.0597461	0.00124595	-0.0356026	0.0730322	-0.0252596	-0.0371183	-0.00560651	0.0106384	0.0151243	0.0517899	-0.0760936	0.0133705	0.00742888	0.0899305	6	0.727224	49.505	78.2178
10	2	-0.100386	0.0245474	-0.0327554	0.07362	0.06469	-0.138303	0.0927039	0.0127361	0.124229	-0.0193238	0.0869473	-0.102067	0.091202	-0.040291	0.0678701	0.0855596	0.0620725	-0.0110618	0.0801661	-0.0878793	0.116798	-0.0492426	0.103406	0.0176522	0.0239014	0.0973131	0.117996	0.11612	10	-0.0414822	98.5149	99.0099
10	2	0.051446	0.0246956	-0.0291888	0.138259	-0.0392334	0.179396	0.033863	0.0373583	0.0646313	-0.0325723	0.128816	-0.00334649	0.0620364	0.0938027	0.0550684	-0.0660117	0.0500698	-0.0374159	0.00632218	-0.0906767	0.0871543	-0.0438186	0.100735	-0.090682	0.0416591	-0.00960029	0.130444	-0.0786924	3	0.344404	44.0594	9.90099
11	2	0.0577984	0.0362104	0.00355394	0.00214635	-0.014396	0.0681544	-0.0924262	0.131175	0.000359172	-0.0331939	-0.0150254	0.0294416	0.07347	-0.0523915	-0.0723396	-0.129992	0.0607597	-0.0311753	0.080047	-0.0973333	-0.0341963	0.109183	-0.0597732	0.0129156	-0.00613913	0.0380854	0.0443891	0.0374762	8.5	1.20941	70.297	40.5941
11	2	-0.067776	0.0544194	-0.0305132	-0.0279826	0.0254122	-0.0146669	0.0864021	0.029341	0.00914127	0.0250506	-0.00581734	-0.160822	0.0767438	0.00515598	0.0081233	-0.127356	0.111	-0.00622609	0.0605422	-0.00512575	0.0573081	0.0402321	0.0922576	-0.079407	-0.00294989	0.089154	0.0252189	0.131037	5.5	-0.482583	66.631	53.064
12	2	-0.0534872	0.0680497	0.0644347	0.0455002	0.0133764	0.0405491	0.0339293	-0.0420159	0.00145517	0.0293855	0.00514307	0.0357541	-0.0294272	-0.0656447	-0.0233905	-0.00879682	-0.126092	-0.0491412	-0.0352414	0.0081002	-0.0446777	0.018071	-0.11783	-0.077695	-0.104519	-0.229972	-0.0933408	-0.0954192	6.5	-0.89689	48.0198	55.4455
12	2	-0.095605	0.00516025	-0.0467771	0.109855	0.00429597	-0.106952	0.0166403	0.0244589	0.0159584	0.0702392	-0.0370747	-0.119757	-0.0931034	-0.0708193	0.0644568	0.0350802	-0.0929298	-0.068412	-0.0638469	0.0628959	-0.0508982	-0.0462201	0.0334622	-0.0405105	0.0319903	0.0770024	-0.0111177	-0.0796099	5	-0.06234	35.1485	49.505
13	2	-0.0134339	0.0389121	0.0277114	-0.0457494	0.00550183	-0.11868	0.0254661	-0.0443069	-0.00459239	-0.00491104	0.0606521	-0.0697582	-0.0850893	0.0503128	-0.0234542	0.0381531	0.010747	0.121022	-0.0198336	-0.114201	0.0532603	-0.033491	-0.0526244	-0.0182268	0.000396805	-0.0355535	0.00373836	0.191222	5.5	-0.033328	53.9604	49.505
13	2	0.0234249	-0.115804	0.0253703	0.0454456	-0.0160644	0.03884	0.0564454	0.0207248	-0.0597437	-0.0856524	-0.0902887	0.0245269	0.00542742	0.0312573	-0.0819647	0.0122073	0.0380264	-0.0196615	-0.0498887	-0.0377665	0.0427342	0.0433512	0.168011	-0.0457513	0.132928	-0.12338	-0.0731856	-0.112809	10	0.0224928	38.6139	38.6139
14	2	-0.0554796	-0.0640027	0.00133433	0.0138924	0.0352615	-0.0916384	0.0693789	-0.0556297	0.00938598	-0.0528781	0.0577769	-0.0023725	-0.0078525	0.0460466	-0.0658301	0.0561083	0.0186301	-0.0965803	0.0913548	0.0210282	0.0270442	0.0158522	-0.00841894	0.0365451	0.0325938	-0.0710979	-0.0328778	0.0293661	5.5	-0.506224	49.505	18.8119
14	2	0.0700949	-0.0166017	-0.0599541	-0.020318	0.0691338	-0.0392648	0.0166276	-0.0127192	0.0291981	0.0115288	0.104116	0.137684	0.0406842	0.00902872	0.0636846	0.15049	0.0155074	0.1546	0.00816129	0.207159	-0.0145361	0.103916	0.00313214	-0.028189	0.130388	0.109937	0.0135757	-0.0260934	5.5	0.406331	35.6436	70.297
15	2	-0.00577619	-0.049215	-0.0851848	-0.0118333	0.0173233	-0.019931	-0.0555774	0.0801334	-0.00474908	-0.015024	-0.0142996	0.0911443	0.00274685	0.0089002	0.0575007	0.0137451	0.0224705	0.112104	-0.0229632	0.0196102	0.0172059	-0.0188917	-0.00103192	0.0657624	-0.0390128	0.0192888	0.102447	0.057008	9	0.467036	20.64	51.28
15	2	-0.0899177	-0.0509866	0.0661764	0.00201141	0.0189912	0.0439761	0.0442589	-0.0690011	0.0877054	0.119794	0.0537246	-0.0745607	0.0306126	-0.0620419	0.0158251	0.261508	0.0233479	0.102873	0.0409458	0.116797	-0.0490127	0.00864291	-0.0264236	-0.03342	0.0359441	0.0751986	0.0672318	-0.0105865	8	0.767751	54.8479	71.082
16	2	0.00702183	-0.0747135	0.0180866	0.169491	0.0866765	-0.0167417	-0.0250572	0.062939	-0.0417654	0.00486041	0.0851806	-0.0312063	-0.0597329	0.0550414	0.0712142	0.0405099	-0.0762724	-0.0294957	0.0452648	-0.020327	0.0669589	-0.0372821	0.0204632	-0.0219192	-0.0558891	0.0540087	0.0432688	-0.0206389	7.5	-0.0232786	34.1485	47.505
16	2	0.0591344	-0.0217492	0.0107431	-0.0549729	-0.0226466	0.0720022	-0.0328621	0.0511913	-0.0497824	-0.150486	0.0271377	-0.0826556	0.00449697	-0.0732827	0.102428	0.134205	0.0301995	-0.117047	0.08156	0.0536931	0.0299713	0.113288	0.024896	0.0410595	0.0454026	0.114951	-0.0262387	0.152151	6.5	0.285609	98.5149	99.0099
17	2	0.0179525	0.0975192	-0.050272	0.0145259	0.0430507	-0.00304467	0.0289406	0.0504514	-0.0391803	-0.020197	0.0264042	0.0419337	-0.00576814	-0.169282	0.0168399	0.0916707	0.133668	-0.0180848	0.0187328	0.0442995	-0.0489393	0.0273195	0.198667	0.0027402	-0.0749469	-0.0350968	-0.0318649	0.0432262	6	0.13549	34.4059	50
17	2	0.0608274	-0.0508559	0.0216462	-0.0533223	0.0347811	0.0167038	-0.0830501	-0.0456737	-0.016489	0.056092	0.0725629	0.0115646	0.0384205	0.0371515	0.124027	0.0404128	-0.0710547	-0.00767252	0.0929515	-0.0137233	0.0635875	0.042663	0.0665608	-0.0142534	0.0509983	0.0520368	0.0374792	0.0942945	5.5	0.056709	73.7056	47.4111
18	2	-0.0850898	-0.0378215	0.0278037	0.0100491	-0.0180794	0.102934	-0.0112016	0.0208288	-0.021476	-0.0379307	0.0700861	0.0334272	0.00369069	0.0249051	0.0540557	0.0974136	0.0644619	-0.0241254	0.0351503	0.0794125	-0.0159586	-0.0422325	0.0605994	0.0205351	0.0308083	-0.0227531	0.105103	-0.043768	5	-0.181453	64.3564	28.7129
18	2	0.0151387	-0.0632889	0.0184515	0.0886817	0.0240578	0.121076	0.0840969	-0.0175724	0.0841472	-0.0385381	0.030443	0.0857251	0.0465716	0.0560761	0.0290368	0.0301874	0.0102751	0.0593781	0.0452939	-0.0197172	0.0477845	0.0913397	-0.0088116	0.0875861	-0.035514	0.110469	0.014203	0.2104	7.5	0.122847	48.2205	50.495
19	2	-0.0680037	-0.0152549	0.0275643	-0.0670282	0.0154917	0.0813833	0.0599146	-0.00948158	0.0846797	-0.0508956	0.0880906	0.0502274	0.0593622	0.100785	-0.0133211	0.0509366	0.0699882	-0.0312121	-0.025164	0.0817485	-0.0254443	0.0431998	0.0247683	0.0366317	-0.0337264	0.121569	0.0575461	0.0101044	10	-0.0301567	98.0198	98.0198
19	2	0.0756895	0.0297803	-0.0469079	-0.00345387	0.0613777	-0.0737351	0.05133	-0.0184501	0.031368	0.0440977	0.0429222	0.0695401	-0.074421	-0.0661331	0.0147626	0.00372283	-0.037416	0.0315613	-0.0325787	-0.0376264	0.0671882	0.19803	0.0110241	0.0586974	0.0168804	0.0630327	0.030889	0.119234	7.5	0.871792	9.90099	18.8119
20	2	0.0194378	0.055142	0.037184	0.0204214	-0.0290314	0.0670603	0.00906072	0.112486	-0.0520059	-0.0444257	0.0687656	0.027586	0.0108458	0.0408974	-0.0147318	-0.0788302	0.00825789	-0.018092	0.033031	-0.0635099	-0.0123326	0.0636094	0.0323327	0.246674	-0.0338829	0.0121217	0.108454	0.0400565	8.5	0.459389	15.3465	29.703
20	2	0.0407524	-0.0737674	-0.0559505	-0.0351703	0.0508004	-0.085763	-0.0408899	-0.0118558	0.000882508	0.0648811	0.0661483	0.0669386	0.029722	0.0559925	-0.0848656	-0.104795	-0.00612621	0.123879	-0.0706393	0.000577504	-0.018337	-0.125689	-0.0313116	-0.0218639	0.0203979	-0.0585028	-0.0172533	-0.134542	9	0.0833724	68.8119	59.4059
21	2	0.0547494	0.0699013	-0.0484587	-0.0869266	0.0405952	-0.0355774	0.0443906	0.0065505	-0.0209669	-0.0235604	-0.0134855	0.0209396	-0.0778836	0.13643	0.0335906	-0.0658136	0.0351459	-0.0101484	0.00184409	-0.0126567	-0.0313226	0.108572	-0.0129662	-0.00921468	0.0361706	0.13526	-0.115582	0.0690417	6	0.280068	100	100
22	2	-0.0581219	0.100015	-0.0437807	0.0148197	0.0590006	-0.0257327	-0.0192584	0.0061092	0.0161798	-0.0229112	0.10324	-0.00423323	-0.0147266	0.0474672	-0.0304866	0.108296	0.0190454	-0.0333093	-0.00647771	-0.0761929	0.066436	0.090817	0.0195206	-0.0287607	0.0266997	-0.0244242	0.0375846	-0.0238819	7	-0.702434	53.9604	49.505
22	2	0.0770286	0.0369116	0.0341113	0.100319	0.0498043	-0.0217122	0.0648277	0.0908079	0.0291916	0.0450459	-0.0491153	-0.0578534	0.000408027	0.0201615	0.110934	0.101359	0.0697687	0.0502287	0.103713	-0.019221	-0.0231042	0.139758	0.0840793	-0.10354	-0.0291452	0.0499554	0.050307	0.154102	9	0.682315	65.099	30.198
23	2	-0.0380629	0.0927612	0.130072	-0.071233	0.102894	-0.0531241	-0.0288749	0.0230183	0.0823493	-0.0158874	0.0518826	0.0512829	0.0356313	-0.0840685	0.0250256	0.138987	0.00988366	0.0215898	0.00308012	0.0169412	0.0202046	-0.00761797	-0.0595979	0.0991632	0.0482923	0.0694611	0.0288279	0.158777	8	1.24091	40.099	19.802
23	2	0.0312284	0.155382	-0.0102022	0.103846	0.107607	0.0242839	0.0924076	-0.0286816	0.0704131	0.104512	-0.0896284	0.0252286	-0.0815417	0.0943125	0.0510549	-0.0451855	0.0459491	0.0201946	0.112489	0.0574541	0.0544728	-0.0374627	-0.111931	-0.0433586	0.038718	0.0051971	-0.00963581	-0.00470316	6	0.216684	39.604	58.4158
24	2	-0.0145643	-0.0459753	0.0447031	0.00421702	0.0350183	-0.0762114	-0.0536127	-0.040119	-0.0168093	-0.0365067	-0.048333	-0.00962281	0.0360916	0.0706661	0.029671	-0.0183011	0.0670377	-0.0890505	-0.00093965	-0.038587	0.0103877	0.0444849	-0.0368505	0.109859	0.0690549	0.0201826	0.0678314	-0.0984356	5	0.949739	82.6733	69.3069
24	2	0.0656525	-0.0148665	-0.0209499	-0.0373818	-0.0341167	-0.0304356	0.0332548	0.00246877	0.0118541	0.0231318	0.0846331	-0.0186534	0.0550315	0.0202857	0.101905	0.0727534	0.0191202	0.0561333	-0.000201139	-0.079432	0.124429	0.115994	0.146436	0.168281	0.030818	0.0111601	0.0251317	0.0869867	8	0.596895	79.703	59.4059
25	2	0.0476899	-0.0549458	0.0446238	-0.0930468	-0.0987228	0.0158184	-0.0610988	-0.146695	-0.0872893	-0.152721	-0.0849035	0.0211214	0.0216535	-0.148253	0.0369578	-0.0582794	-0.0515458	-0.0625874	-0.0245724	0.00829267	-0.0984291	0.0139308	0.0857202	0.072525	-0.0573498	-0.0950143	0.0643479	-0.106954	8	0.671927	54.4599	99.0099
25	2	0.0701828	0.051674	0.0499409	0.22086	-0.0161015	-0.0316933	-0.0490102	0.0040018	0.0170657	0.00682668	0.0520999	0.0637626	0.0481827	-0.100891	0.0228421	0.0566241	0.0315517	-0.00640396	0.0645689	-0.0875192	0.0474636	-0.102446	0.106432	0.0288374	-0.0184563	0.0657861	0.0952	0.175819	7.5	0.137791	73.2673	48.5149
26	2	-0.0383347	0.00529672	-0.0230041	0.0050446	0.0784093	0.0011861	-0.0675097	-0.00194044	0.00233749	-0.0409926	0.0634867	-0.0783754	-0.00602081	-0.0159582	0.00109228	-0.08705	-0.041082	-0.105017	-0.068969	-0.00237163	-0.104122	-0.122473	-0.0336348	-0.0252161	-0.11087	-0.0924521	-0.0524837	-0.0806018	5.5	0.65938	42.2805	50.495
26	2	-0.0128275	-0.171693	-0.102576	0.0323149	0.0554172	0.0532471	-0.0197114	0.150816	0.0255803	0.109255	0.0489634	0.00845321	-0.0444197	0.0270684	0.00772524	0.0695274	0.0782849	0.164277	0.0217314	0.0292644	0.139262	-0.0373363	-0.0256902	0.0189864	0.0873045	-0.116673	-0.0412268	-0.120088	7.5	0.294811	75.3931	50.7863
27	2	-0.0604346	-0.000972466	0.108765	-0.00154641	0.0667167	0.0896182	0.0416251	-0.0333436	0.069732	0.0426928	-0.0805606	0.0118244	0.0591859	0.055906	0.0618736	0.0961359	-0.0257245	0.00918031	0.0556833	0.0594877	0.0394318	0.0871472	-0.0680962	-0.0500389	-0.0307154	0.0989766	0.173532	0.0214049	8	0.271827	99.0099	98.0198
27	2	0.143318	-0.106956	-0.00326707	-0.0130216	0.0413866	0.0344747	0.0630664	0.0443418	-0.00463063	0.0255066	-0.0816307	-0.00143898	0.0627553	-0.13886	0.0438487	0.0103697	0.0320131	0.0400199	-0.0327745	-0.068292	-0.0077928	0.110035	-0.0935734	-0.0404464	-0.0495263	0.0810859	0.0831002	-0.0214313	9	0.65661	89.604	79.2079
28	2	-0.0697025	-0.0619897	0.0730336	0.005584	0.140238	0.157794	0.044446	0.0807345	0.144101	0.054359	-0.00506881	-0.0881833	0.0512403	0.0253364	0.0199499	0.0245176	0.0978358	-0.0499816	0.0962924	0.0744569	0.00685672	-0.0334645	-0.0405945	-0.141824	0.0444416	0.1279	0.0713976	-0.00462959	6.5	-0.317483	75.2475	50.495
28	2	-0.0216396	0.0107584	-0.0781359	-0.0569184	0.0888798	-0.0256062	-0.0436155	0.0576493	0.062552	0.06751	0.0132916	-0.00634506	0.0457681	0.00820589	0.0229443	-0.0138242	0.0498037	-0.0233043	-0.0366402	0.0027697	0.0510997	0.0248375	-0.0117863	0.0872769	0.0230166	-0.0082368	0.0346774	0.0296893	8.5	-0.289995	98.5149	99.0099
29	2	-0.0390199	0.0453	-0.0387142	0.0543937	0.00965934	-0.0938564	-0.00625323	0.122027	0.0422379	0.0323191	-0.0105185	-0.0270741	-0.0540722	-0.0813588	-0.0462936	0.0077123	-0.0641818	0.160732	0.00630503	0.0402343	0.0257789	0.0962361	-0.0647693	0.0483047	0.0899429	0.0190873	0.0376568	-0.061034	6	-0.663636	79.703	59.4059
29	2	-0.0392018	0.0512949	-0.0183026	0.0113155	-0.0195669	0.0371311	-0.0544434	-0.00901051	0.0499432	0.133542	-0.0194674	-0.006935	0.0395572	-0.0233427	-0.0770772	0.135018	0.0154736	0.0220763	-0.0322446	0.0519111	0.0128138	-0.0399951	0.0664821	0.138588	-0.00316872	0.060182	0.0288811	0.0422497	8.5	-0.811673	68.4818	36.9637
30	2	-0.0712226	-0.0186937	-0.0372929	-0.0421336	-0.00539394	-0.0987154	-0.0101483	0.0803662	0.0420424	0.0568935	0.0564319	-0.00125801	0.0510982	0.0323595	-0.000815835	0.123677	-0.0305876	-0.122501	0.0638541	-0.0542172	-0.00791747	0.14064	-0.0242981	0.082538	0.03089	0.117107	-0.0374151	-0.0248908	3.5	-0.928926	69.3069	38.6139
30	2	0.0858541	-0.0261194	0.012402	-0.0213514	0.0390463	0.145878	-0.0798236	-0.0305156	-0.0242766	-0.0402252	0.042636	0.0581275	0.00160954	0.0579335	0.0692456	0.0343956	-0.0686585	-0.116728	0.0408899	0.114603	0.0712968	0.0627922	0.00335582	-0.0446482	0.00455745	0.00702671	0.0627205	0.00424203	9.5	-0.463816	63.4828	50.495
31	2	0.0809839	-0.0971105	-0.0507168	-0.0824138	-0.0640339	-0.0498672	0.0246571	-0.0661809	-0.0183553	0.0254464	0.0611092	0.0415397	0.069252	-0.0269858	-0.000234767	-0.0111697	0.0538856	-0.0332787	0.0184505	-0.0173362	0.0726137	0.00561445	0.0445327	0.0279572	0.0395114	0.103771	0.000714941	0.0288739	6.5	-0.591537	39.1089	59.4059
32	2	-0.0326467	0.0045012	-0.0456554	0.0197611	0.0556092	0.0223923	0.0863797	0.0606344	0.00570479	-0.0343379	-0.0363562	-0.0371488	-0.0396276	-0.0192221	0.0541817	0.0270627	0.0657678	-0.0468334	-0.0820501	-0.0765594	-0.025619	0.00950855	-0.0124364	-0.0215183	-0.0736954	0.0485299	-0.0317634	0.0631406	7	0.276607	54.2574	10.495
32	2	0.0214446	0.00493535	-0.0208535	0.0187015	-0.00835348	0.0598975	0.0453259	0.0371935	-0.0647728	-0.163663	0.027554	0.0920245	0.0122545	-0.0146506	-0.00964517	0.0883975	0.00449332	0.0102979	0.0126975	-0.00273881	0.0520185	-0.0713549	0.0709658	-0.0336163	0.0316261	-0.0673759	0.0165882	0.0264502	10	-1.11657	54.9505	9.90099
33	2	0.01738	0.0423034	-0.0285648	0.0634016	0.0305638	-0.0205009	-0.152902	0.0333404	-0.0755547	-0.0561643	-0.0164668	-0.0392341	0.00324029	-0.156823	0.00919355	0.176958	0.0561467	0.00373646	0.0184834	-0.028865	0.115235	-0.0151135	-0.0877223	-0.0446897	0.0680047	-0.0233041	-0.0505819	-0.0290592	0	0.329874	76.9824	53.9649
33	2	0.0167169	0.0776339	0.0388574	-0.00947608	-0.0397361	-0.0968223	-0.0506072	0.0172198	0.0820165	-0.0716938	0.0199165	0.0487422	-0.0254414	0.106203	0.0177169	-0.0850353	0.035244	-0.0237326	0.0634026	0.0379624	-0.114135	0.00671713	0.0713414	0.00724587	0.0172242	-0.160697	0.0223334	-0.0054426	8	-0.550751	71.1767	46.3137
34	2	-0.0283983	0.0391761	0.0964274	0.0580184	-0.0432323	0.0138763	-0.125298	0.00220367	0.0740344	0.112293	0.000897358	0.128239	-0.0175272	0.0426628	-0.0595433	0.0623876	0.101899	0.146116	0.0157048	-0.0468637	-0.1203	-0.0808779	-0.0177736	0.0307515	0.00276094	0.0364554	-0.0571704	0.000277149	5	-0.580378	54.9505	49.505
34	2	0.0212433	0.091389	-0.00984663	-0.130599	-0.0438049	0.148339	0.0607884	0.0159981	0.053533	0.121746	0.0512503	-0.146579	0.0326369	-0.00624237	0.082288	-0.0224904	-0.0761334	0.0546058	-0.000471753	0.192427	-0.0121772	0.0628422	0.0506925	-0.0329576	0.0126931	0.155945	0.0494448	-0.0236012	5.5	0.381371	99.505	99.0099
36	2	0.0287234	-0.185324	0.0420455	-0.0528588	0.00482947	0.0506741	0.0282844	0.0860797	-0.0201118	0.125963	0.029138	0.0313594	0.0352795	0.0359327	0.0022417	0.0652656	-0.0237085	-0.00441037	-0.0346176	-0.0320398	-0.0693631	-0.0789404	-0.00920518	0.00962271	-0.0189766	-0.0330077	0.0365938	0.0486969	8	-0.317833	75	50
36	2	-0.0431089	-0.0433626	-0.0246548	0.174339	-0.0420398	-0.0370154	0.0649242	0.131259	-0.0095411	0.106789	-0.0215191	-0.103255	-0.0805988	-0.207147	0.0509959	0.038369	-0.0949933	0.0289938	-0.0705213	0.00631454	0.00278667	0.0339044	-0.0490969	0.0288118	-0.05287	0.00882438	-0.104859	-0.02428	8.5	-0.277441	33.6634	78.2178
37	2	0.0515268	0.00930673	-0.0670658	0.0471756	0.0233516	-0.0895676	-0.0302598	0.0730033	0.0211554	-0.00974224	0.00675482	0.0531811	0.0336848	0.0833617	-0.00157452	-0.0380618	-0.0438377	-0.0160057	-0.00203838	0.0646187	-0.0114671	0.182054	-0.00819633	-0.201391	-0.0450768	0.070093	0.0346156	-0.0281228	8	-0.410479	50	100
37	2	-0.0145151	0.107508	-0.0420713	-0.0183245	-0.010766	-0.0396882	0.0758955	-0.122954	-0.0628042	0.00913652	-0.0144804	0.0521246	-0.0328449	0.0383233	0.0734374	0.000786451	0.0509604	0.0572975	0.0311988	-0.151498	-0.0226532	0.0552966	-0.0121714	0.0509702	0.0164818	0.0234683	-0.0031487	-0.0221928	5.5	0.551146	87.5	75
38	2	0.0372824	-0.0233655	0.0415331	0.0520557	-0.00664582	0.0118547	0.0408065	-0.0310714	0.0699424	-0.00738256	0.0131999	0.0626417	-0.0340038	-0.214854	-0.00453905	-0.0225472	0.0299441	0.0170991	-0.0356055	0.0125063	-0.0611078	-0.0343113	-0.0289986	-0.0626383	-0.00816664	0.015634	-0.0618267	-0.0800282	2.5	0.245816	89.1089	100
38	2	0.0263655	-0.00629346	-0.0223463	0.084417	0.0024638	-0.123067	-0.0296349	-0.0764525	0.0760673	-0.0267845	-0.00627028	0.00879008	0.079946	0.0592558	-0.0174837	0.00833278	-0.00741378	-0.178586	0.0517816	-0.0388643	-0.0549921	0.0426829	0.0121924	-0.0452054	-0.104573	-0.054079	0.0739823	0.186194	7	-0.111487	74.2574	50.495
39	2	0.00296673	0.00650703	0.0366923	-0.0148611	-0.0105705	-0.0178687	0.0914815	0.0510552	0.140708	-0.0281741	-0.100923	0.00647805	0.0374811	0.0210476	-0.029446	-0.0254698	0.0429993	-0.0254949	0.0128733	0.160033	0.0362028	-0.0367588	0.0962949	0.0129758	0.0330704	0.0561912	0.0730013	0.0706294	8.5	-0.172433	0.742574	0.49505
39	2	0.0249704	0.0378238	0.0380487	-0.119913	0.0556565	0.0701525	-0.0660486	0.00759544	-0.090327	-0.0378944	-0.0360566	0.0707829	-0.0455341	-0.0877423	-0.106165	-0.0619759	0.105375	0.159813	-0.0988816	-0.0105609	-0.224231	-0.180584	-0.00926434	-0.0921496	-0.122106	-0.111155	-0.0670788	-0.163104	7	-0.222268	59.4059	50.495
40	2	0.0698661	0.00126057	-0.0394542	0.105585	0.122739	0.0512752	-0.0146375	-0.00456801	0.124395	-0.022859	0.0340185	0.108209	0.00702112	-0.0630373	0.051136	-0.0729521	0.0345855	-0.0341897	0.0663087	0.110486	-0.00306429	0.0476515	0.0461434	-0.00873986	0.106144	0.0226659	-0.0712386	-0.0523988	9.5	-0.254498	59.604	19.2079
41	2	-0.0600082	0.0439522	-0.000986489	0.0702404	0.0137463	0.0599225	0.0414561	-0.137924	0.135646	-0.038992	0.00923068	-0.0179716	-0.018159	-0.0725082	0.0240131	0.130944	-0.00351869	-0.0352017	-0.0497064	0.0612135	0.123438	0.187037	-0.000639908	0.132944	-0.0852156	0.123967	0.0980268	0.0974657	6.5	0.620536	84.6535	69.3069
41	2	-0.0663189	0.0203222	0.0490551	0.128193	0.0165451	-0.023069	0.0274077	0.018602	0.0107327	-0.0071647	0.131011	0.0204371	-0.0134885	-0.0949666	0.0508723	-0.0181994	-0.00431419	-0.122862	0.0777281	-0.118131	-0.0187952	0.0830359	-0.0203584	-0.0193682	-0.0852108	0.16594	-0.0887345	0.192014	7	0.564841	53.9604	89.1089
42	2	-0.01319	-0.0338563	-0.0218103	-0.0126367	0.0265927	0.0686896	0.107848	-0.0209288	-0.0749777	0.0025091	0.0640027	0.0548325	-0.00342404	0.00535862	0.0255766	0.0387179	0.02016	-0.0110129	0.0256145	-0.0353989	-0.027351	0.0466617	0.0050509	-0.0608043	0.12338	-0.054916	-0.00995321	0.023737	8	0.447226	69.692	49.2849
42	2	0.0016016	0.0672691	-0.0706761	0.104835	0.0786531	0.105328	-0.0123305	0.146965	0.0420519	0.0579985	-0.0854217	0.208144	0.0513526	0.0151038	0.0342339	-0.056465	-0.0217614	0.0678836	0.0134723	0.101397	0.0440847	0.0205209	0.128787	-0.0123533	0.028071	0.0187049	0.0709166	0.19041	6.5	-0.163213	24.7525	49.505
43	2	-0.00565816	-0.0161139	0.048774	0.0307722	0.0505305	-0.0256485	0.122034	-0.0637738	0.0325574	0.0405044	0.0841025	0.085529	0.0112623	-0.0611934	-0.0879037	0.0905669	0.0381714	0.012525	-0.00801871	-0.158471	-0.0373863	0.0222382	-0.0795779	-0.00346072	0.0931687	-0.103594	-0.0225701	-0.100762	8	0.767227	79.6703	61.3208
43	2	0.0723238	0.170211	0.0235166	-0.026333	-0.0392728	-0.102759	-0.111207	0.14276	-0.0711889	-0.0758346	0.020041	0.00106716	0.00177549	-0.0197811	0.0690615	-0.0317619	0.0327012	0.081102	0.0825259	-0.065689	-0.0628283	0.043984	0.0901048	0.0608014	-0.0346952	-0.0340167	-0.00671663	0.0665717	5.5	0.245763	59.901	19.802
44	2	0.121892	0.073301	0.0448643	-0.0500228	0.0355688	-0.0692419	0.000631918	0.0493308	0.0810444	-0.0331907	-0.00643231	0.0564055	0.0507845	-0.130051	0.0227626	0.0914471	0.0163592	-0.0605593	0.0478171	0.114415	-0.00112538	-0.0825215	0.0629359	0.0421598	0.0252097	0.0237837	0.153836	0.0886808	8.5	0.752426	74.2574	50.495
44	2	0.0181619	-0.00986557	0.0137882	0.00124828	-0.0370034	0.0465298	-0.108449	0.0980414	-0.000878287	-0.131543	-0.0442092	-0.0388613	0.0316487	0.0839777	0.0741663	0.0539681	0.125458	-0.0594484	0.0138385	-0.0265714	0.127488	0.0847945	0.0916966	-0.0890599	0.11083	-0.0204327	0.146458	0.0465963	4.5	0.764896	50	99.0099
45	2	0.00306844	-0.0575032	-0.0105815	0.00528179	-0.0351294	0.0368974	-0.0345476	0.0258943	0.0336618	0.0143974	0.0409668	0.0424619	0.0170454	0.0458207	-0.0510667	-0.0926752	0.0420444	0.0317209	-0.00620144	-0.0116792	-0.0153094	0.160593	0.0639864	0.049952	0.0461438	-0.0420573	-0.0649809	0.0485068	7.5	0.810323	69.3069	40.5941
45	2	-0.0163885	-0.000622195	0.0887263	0.020924	0.0101247	0.141282	0.0696454	-0.0164265	0.0797704	0.0168441	-0.0179754	0.20964	0.14663	0.132819	0.05395	0.00692398	-0.021441	-0.128017	0.0871421	0.0551205	0.034708	-0.0255477	-0.00153234	0.094179	0.0359207	0.041359	-0.0597182	0.0517326	6	-1.21473	79.2079	80.198
46	2	0.070796	-0.0608217	-0.126666	0.0421834	-0.0507834	-0.0876126	-0.0335924	-0.0548902	0.00284538	0.113946	-0.0337323	-0.0865286	-0.0289281	-0.00535726	0.058715	-0.0153613	0.0377716	0.105857	0.0446019	0.0716287	0.00464845	-0.014412	-0.0352622	-0.0225623	0.0624817	0.0225235	-0.0324663	-0.0825954	8	-0.921295	55.7426	11.4851
46	2	0.0301386	-0.0592502	-0.0727394	-0.144606	-0.00277858	-0.0368979	0.124856	0.0977104	0.0288245	0.15323	-0.0119876	0.0764169	-0.0585083	0.0585995	-0.0432627	0.0580686	0.0903218	-0.00252756	-0.0993184	-0.0210303	-0.074699	-0.0964802	0.0673458	0.047687	0.0527543	-0.0723041	-0.0420921	0.0225374	9.5	0.609365	73.7624	89.1089
47	2	-0.0210479	0.0387619	0.119345	0.0931512	0.0628459	0.0889562	-0.035273	-0.0263442	0.0437816	0.0729575	0.02188	0.0276507	0.022165	-0.0410153	-0.00597204	-0.0178493	-0.00824885	-0.147689	-0.0544803	-0.0187887	0.0386287	0.034505	-0.0496184	0.0365702	0.0584465	-0.0159953	-0.0217372	0.0634581	8	-0.358765	63.8614	49.505
47	2	-0.0457732	-0.00869995	0.0230569	0.070972	-0.027655	-0.0467076	0.0294188	-0.0805075	0.0170771	-0.092213	-0.0593213	0.244652	-0.0847266	0.0276143	-0.0967775	0.0295852	-0.0625866	-0.0427562	-0.0206776	0.0477268	0.0130585	-0.0876489	0.0272555	0.0778733	0.0140956	0.084731	-0.00613583	-0.068493	6.5	0.24593	50.495	0.990099
48	2	-0.0253401	0.137846	-0.0112211	0.16363	0.0618669	-0.0171267	0.0694352	-0.158708	0.100264	-0.000293077	-0.00848243	-0.0272424	-0.0440814	-0.0679156	-0.0664536	-0.171988	0.0410042	-0.102295	-0.0160723	-0.022399	-0.0910874	-0.0347984	0.042736	0.0679174	-0.0244195	0.136658	-0.0746851	0.0308864	7	-1.10905	79.2079	58.4158
48	2	-0.0859534	0.0975591	-0.0711087	0.0565039	-0.0369483	-0.105092	-0.0356212	0.109912	-0.00903447	-0.0332863	-0.0642804	-0.0460635	-0.0262218	0.0782976	0.0452195	-0.075487	0.117279	0.0318828	-0.0822037	0.0226792	-0.0393436	0.0520554	0.00839388	0.0708566	0.063165	0.0667463	0.0675055	0.0270823	7.5	-0.0202266	60.1898	71.8647

## Sheet: Fig 4B-E
Condition(1=Control,2=Bonding)	Group_ID(separate condition)	Lag-10	Lag-9	Lag-8	Lag-7	Lag-6	Lag-5	Lag-4	Lag-3	Lag-2	Lag-1	Lag0	Lag1	Lag2	Lag3	Lag4	Lag5	Lag6	Lag7	Lag8	Lag9	Lag10	discrimination_Inter
1	1	-0.00444239	-0.0340955	-0.0513673	-0.06056	-0.0475132	-0.0312926	-0.0266845	-0.0235551	-0.0243817	-0.0234155	-0.00472356	-0.00712815	-0.00349885	-0.00538071	-0.00903322	-0.00480863	-0.00802574	-0.0227684	-0.0517767	-0.0789679	-0.111392	30.6931
1	1	0.0657222	0.0807949	0.091722	0.09565	0.098516	0.0941023	0.0871451	0.066476	0.0455716	0.0240099	0.00986103	-0.0166246	-0.0446016	-0.0829236	-0.106228	-0.117132	-0.129696	-0.124038	-0.105329	-0.0685755	-0.0428713	90.099
1	2	-0.0023531	-0.0165054	-0.0320834	-0.00729841	-0.00960141	0.00947838	0.0148844	0.0268982	0.0397693	0.0600863	0.0729862	0.0489781	0.0294965	0.0230106	0.0156565	0.00877205	0.00377141	-0.00370199	-0.00987738	-0.00660348	-0.00722335	21.6172
1	2	-0.00885606	-0.0105058	0.00335992	0.000357531	-0.00767493	0.00165046	0.0237463	0.033504	0.0397524	0.0458424	0.0364037	0.0262354	0.047747	0.0645381	0.0847171	0.0748762	0.0569997	0.054187	0.0462763	0.041242	0.0402993	48.8614
1	3	0.0384528	0.0123885	0.0125076	0.0109609	0.00590455	-0.0127471	-0.0229915	-0.0235635	-0.0147593	-0.0254641	-0.0416593	-0.0420982	-0.0510764	-0.0484067	-0.0227336	-0.012566	-0.00222553	0.00909808	0.0270406	0.0434473	0.0606586	39.1089
1	3	0.0279718	0.0214681	0.0197699	0.0110641	0.0189041	0.0425983	0.0430641	0.0337444	0.0332494	0.0371042	0.0321185	0.0388349	0.0467332	0.0444165	0.0440547	0.0462545	0.0445122	0.0473666	0.0523294	0.0658371	0.0734038	31.0855
1	4	-0.0107866	-0.0158609	-0.0288181	-0.0423399	-0.0590218	-0.0584952	-0.0290674	-0.018529	-0.0263369	-0.0518841	-0.0632902	-0.0652536	-0.069696	-0.061514	-0.0457087	-0.02913	-0.0195441	-0.0193138	-0.0213602	-0.0057909	-0.0100715	47.7998
1	4	0.0104571	0.000507475	-0.0201813	-0.0229838	-0.0226902	-0.0256503	-0.026174	-0.0132759	-0.00621292	0.00328109	0.00973953	0.0136923	0.0305786	0.0473463	0.0630078	0.0654197	0.0744662	0.0723129	0.0700621	0.0592729	0.0485166	35.1485
1	5	0.0116959	0.0116367	0.0123579	0.0111526	0.0180232	0.0171185	-0.0103611	-0.0378587	-0.0316518	-0.0457543	-0.0190914	-0.0205878	-0.00222116	0.00122781	0.0111928	0.00569444	0.0262864	0.0508013	0.0842487	0.0893659	0.0824764	68.3168
1	5	-0.0206889	-0.0196431	-0.0305194	-0.027809	-0.020109	-0.0179594	-0.0213326	-0.0317926	-0.0167644	0.0207528	0.0443272	0.0626763	0.060253	0.0514548	0.0320089	0.0185374	0.0213391	0.0493689	0.0954514	0.11974	0.114964	19.802
1	6	0.0266946	0.0317301	0.0477561	0.0568972	0.0715837	0.0784102	0.0790499	0.0774213	0.0532493	0.0375863	0.0103523	-0.0147598	-0.00221516	0.00961371	0.0101604	0.0139611	0.0434166	0.0735449	0.114613	0.147132	0.172018	44.5545
1	6	0.0534714	0.0700238	0.0676046	0.0479542	0.0285248	0.0115145	7.26134e-05	-0.012376	-0.0240544	-0.0397795	-0.0455092	-0.0512244	-0.0416029	-0.0302758	-0.0249667	-0.0287008	-0.0222459	-0.0173667	-0.00687267	0.00565087	0.0179522	89.604
1	7	-0.0395061	-0.0286007	-0.0261773	-0.0331449	-0.0444344	-0.0461758	-0.0361984	-0.016535	0.00452982	0.0151615	0.0162577	0.0182393	0.0136825	0.0124487	0.0348978	0.0523297	0.0733974	0.080683	0.0589254	0.0407745	0.022086	79.505
1	7	0.0440153	0.0257856	0.00901725	-0.00546948	-0.0119146	-0.0176031	-0.0264281	-0.0386228	-0.0391513	-0.039403	-0.0494745	-0.0530494	-0.0226496	0.0147689	0.0349822	0.0428036	0.0597532	0.0715929	0.0897337	0.111597	0.136022	10.8911
1	8	0.0656852	0.0424009	0.0399669	0.0379992	0.0243329	-0.00202003	-0.0367446	-0.0611637	-0.0634404	-0.0456424	-0.0296523	-0.00980777	-0.0126488	-0.0354559	-0.0790119	-0.0871385	-0.0803276	-0.0697897	-0.0549824	-0.0533406	-0.0698112	15.6399
1	8	-0.0884215	-0.102975	-0.0876864	-0.0795633	-0.0851156	-0.0951733	-0.0957882	-0.0986664	-0.0714683	-0.048926	-0.0500441	-0.0386903	-0.0278725	-0.0370231	-0.0440355	-0.0439683	-0.0412001	-0.0325547	-0.0200298	-0.0311782	-0.0117238	13.8284
1	9	-0.0390254	-0.0381405	-0.0350461	-0.0359918	-0.0611124	-0.0836632	-0.0918362	-0.0991788	-0.102088	-0.100221	-0.0863244	-0.0603795	-0.0345988	-0.0171508	-0.000891893	0.00843359	0.013231	0.0183137	0.0146808	0.0204119	0.0398061	41.2306
1	9	-0.000339584	0.0124556	0.016498	0.0130814	0.0287683	0.0574189	0.0639647	0.0615252	0.05181	0.0265451	0.00314223	-0.0136848	-0.0121862	-0.0131672	-0.00873206	0.0015112	-0.0189439	-0.033208	-0.0285166	-0.0101081	0.0191295	50.9901
1	10	0.0289519	-0.0214867	-0.0584063	-0.0681645	-0.0582436	-0.044876	-0.0471439	-0.0497022	-0.0456802	-0.0381086	-0.0317465	-0.0342044	-0.0584548	-0.061077	-0.0541044	-0.0534668	-0.0540738	-0.0481123	-0.0354808	-0.0130181	0.0181631	64.604
1	10	-0.0117096	0.00310339	0.00471649	0.00405714	0.00301563	0.0100472	0.0141451	0.0252022	0.0199018	0.0140585	0.0154034	0.00117564	-0.0149672	-0.0223164	-0.0205289	-0.0156261	-0.013501	-0.00889645	-0.00994824	-0.00823647	-0.0216425	35.7054
1	11	0.00530663	0.0126381	0.0520335	0.0863174	0.0900699	0.0737905	0.07995	0.119011	0.135292	0.115255	0.0781156	0.058234	0.0624203	0.0685582	0.0745448	0.0628472	0.0509647	0.0384817	0.0261047	0.0156023	0.0274095	65
1	11	-0.0243294	-0.0122705	0.0041451	0.0207298	0.0240777	0.0128118	0.00690696	-0.00460906	-0.00837602	-0.00970327	-0.0215929	-0.0461661	-0.0780401	-0.102856	-0.111189	-0.106898	-0.100924	-0.079275	-0.0479953	-0.029	-0.0216434	30
1	12	-0.019034	-0.02724	-0.0301336	-0.028001	-0.0198403	0.00768019	0.0261404	0.041497	0.0330188	0.0133061	-0.00707211	-0.0370581	-0.0710167	-0.0896252	-0.0839168	-0.0565376	-0.0412058	-0.0297056	-0.0175695	-0.0126572	-0.0238452	35
1	12	-0.00475771	0.0113625	0.00634733	-0.00794955	0.00999292	0.0573797	0.0946795	0.110274	0.117986	0.110922	0.114208	0.0943199	0.0731004	0.0566665	0.0271268	0.0096988	-0.00592994	-0.0386213	-0.0833347	-0.0814156	-0.0778027	83.1683
1	13	0.00282688	-0.00849773	-0.0180053	-0.00948907	0.00548295	0.00854	-0.000843659	-0.0215781	-0.0528552	-0.0630864	-0.0733027	-0.0798516	-0.0657217	-0.0750498	-0.0778072	-0.0833837	-0.0852231	-0.0906177	-0.101441	-0.115462	-0.127882	28.7129
1	13	0.00959095	-0.0289975	-0.066537	-0.101425	-0.101673	-0.0805848	-0.0510576	-0.0266113	-0.00900085	0.0211161	0.035259	0.0267552	0.0263288	0.0197476	0.0197265	0.0155632	0.0189218	0.0279663	0.0330103	0.0324843	0.0393677	63.8614
1	14	-0.00683751	-0.00721111	-0.0139904	0.00648225	0.0202909	0.025715	0.0154018	-0.006289	-0.0258363	-0.0397597	-0.058515	-0.083397	-0.0873636	-0.08037	-0.0686741	-0.0543961	-0.0105687	0.0514658	0.10468	0.127424	0.128158	69.802
1	14	-0.0801209	-0.0649414	-0.0559185	-0.0370487	-0.0397378	-0.0389969	-0.0341138	-0.0353596	-0.0300353	-0.0462021	-0.0657664	-0.0642738	-0.0527288	-0.0445308	-0.0538222	-0.0530456	-0.0276109	-0.00690705	0.00782684	0.0175169	0.00401449	40.6911
1	15	-0.0616562	-0.0426163	-0.037369	-0.0271223	-0.00869879	0.0100388	0.027534	0.0492188	0.0573159	0.0672209	0.0723392	0.0606295	0.0630637	0.060094	0.0429705	-0.0163422	-0.0467723	-0.0660919	-0.061401	-0.035294	-0.0128362	50
1	15	0.0682814	0.0858709	0.0894211	0.0719986	0.0480353	0.0275882	0.0379974	0.040644	0.0447607	0.0276268	0.00920238	-0.0084011	-0.0125417	0.0124301	0.0528585	0.0678402	0.0758784	0.0666856	0.0663868	0.0889731	0.13045	33.2977
1	16	-0.0750965	-0.0382819	-0.0138103	-0.00506866	-0.0134434	-0.0161013	0.00940464	0.034835	0.0501273	0.0158991	-0.00840014	-0.0143092	-0.0202761	-0.010313	-0.00945275	-0.0229129	-0.0277478	-0.0374576	-0.0615657	-0.0821426	-0.0921428	20.297
1	16	0.0660747	0.0531964	0.0411915	0.0122596	-0.00165165	0.00267802	0.0166399	0.0110811	0.00427648	-0.00672322	-0.00932692	-0.0123669	-0.0146173	-0.022898	-0.0428285	-0.0431766	-0.0233658	-0.0104567	-0.0120839	-0.0166433	0.0122276	29.703
1	17	0.0597679	0.0718981	0.0525305	0.0300432	0.0234128	0.0392101	0.0265468	0.0186285	0.0350419	0.0393356	0.050061	0.0459097	0.0207271	0.000648729	-0.0162615	-0.0295098	-0.067891	-0.0639133	-0.0283349	-0.00935019	-0.00676286	41.0891
1	17	-0.0246062	-0.0106454	-0.00274435	0.00264636	-0.008238	-0.012591	0.00675466	0.0159178	0.026619	0.0371932	0.0357697	0.0488875	0.0242187	-0.00279311	-0.0407068	-0.0679283	-0.0687659	-0.0589224	-0.0361192	0.00637053	0.0103566	63.3663
1	18	0.0896683	0.112657	0.124001	0.127686	0.119789	0.0973909	0.0792691	0.0495504	0.00730769	-0.0230258	-0.0418638	-0.0460097	-0.0325832	-0.0182244	0.000521942	0.000854486	0.0278054	0.0572661	0.0901811	0.0932116	0.0607408	5.94059
1	18	-0.0562681	-0.0542604	-0.0360026	-0.00870281	-0.00307921	-0.0160034	-0.0293671	-0.00206415	0.0251694	0.0417611	0.0414016	0.0276631	0.00188601	0.0317567	0.0624348	0.0609848	0.0428194	0.0293684	0.0169754	0.00147706	-0.0135809	50
1	19	0.016806	0.00844176	-0.00563118	-0.0096604	0.0100241	0.0309546	0.0518722	0.0611771	0.0512746	0.0319855	0.0238147	0.00366519	-0.0326064	-0.0683688	-0.0885651	-0.104001	-0.11122	-0.103785	-0.0916115	-0.0629179	-0.0458661	100
1	19	-0.0445326	-0.0496985	-0.046185	-0.034088	-0.0166255	-0.000149798	-0.00443358	0.00121505	0.0151425	0.0293029	0.0412102	0.0151902	0.00466712	-0.00235666	0.0100935	0.0189385	0.00773417	0.00768863	-0.0138841	-0.00430741	-0.00503564	35.1485
1	20	-0.0191398	-0.0321517	-0.0361058	-0.0324946	-0.0465012	-0.0198585	-0.00864622	-0.00508668	0.00867317	0.00868406	-0.00118178	-0.00174502	0.00499851	0.0280396	0.0537059	0.0525741	0.0465165	0.0419663	0.0334227	0.0302081	0.039498	14.3564
1	20	0.00591458	-0.0138182	-0.0176886	-0.0103405	-0.0212372	-0.0483953	-0.0618207	-0.0816218	-0.0865993	-0.099199	-0.101422	-0.097158	-0.112413	-0.112758	-0.109063	-0.0803026	-0.0507291	-0.0205966	-0.00159228	0.00231334	0.00859832	79.703
1	21	0.0274994	0.0182002	0.020649	0.0200365	0.00123703	-0.0215091	-0.0079952	-0.00139356	0.00160457	-0.0140757	-0.031369	-0.0704597	-0.0746732	-0.0579442	-0.0191259	0.00435125	0.00916255	-0.0124925	-0.0436379	-0.0600571	-0.0568303	29.802
1	21	0.0750797	0.0729334	0.0687957	0.0713257	0.0747803	0.0665848	0.052859	0.051023	0.0731475	0.0855744	0.0919361	0.0935324	0.0851622	0.0757808	0.0587937	0.0422979	0.0345829	0.0177995	-0.0059588	-0.0261814	-0.0405636	16.1485
1	22	0.068494	0.065324	0.05509	0.0517251	0.046478	0.0382867	0.0395121	0.0355285	0.0405585	0.0551783	0.0592616	0.0570647	0.058559	0.0563378	0.0559284	0.0530799	0.03433	0.0207023	0.000147648	-0.00587081	-0.0373701	25
1	22	0.0583979	0.0494767	0.0389223	0.0233742	0.0171488	0.0150421	0.00377744	0.0013821	-0.00502217	0.0147478	0.0391782	0.0586381	0.0379857	0.024601	-0.0039092	-0.0221309	-0.0466695	-0.0515745	-0.0516744	-0.0546582	-0.0507578	64.604
1	23	0.0453279	0.0461	0.0181686	-0.0144609	-0.0297412	-0.033642	-0.042507	-0.0506867	-0.0399704	-0.031768	-0.0111871	0.0101951	0.0348301	0.0604678	0.0878594	0.0928887	0.103487	0.111981	0.103771	0.0934238	0.0728801	56.73
1	23	-0.0780705	-0.05695	-0.027999	0.0054903	0.0381508	0.0622198	0.0810929	0.0919169	0.0906563	0.0877641	0.0789649	0.0609003	0.0335579	0.026997	0.0225747	0.02095	0.0137089	0.000451198	0.00681291	0.0152887	0.0287849	39.8515
1	24	0.0126057	0.00929044	-0.013464	-0.0282889	-0.0275626	-0.0162355	-0.00970829	-0.0162377	-0.0177956	-0.0102331	0.00175692	0.0168837	0.0149567	-0.00195596	0.00113294	0.00499699	0.00118994	0.000621731	-0.021151	-0.0374662	-0.0353846	54.9505
1	24	0.0636109	0.0422474	0.0332717	0.0272584	0.0103285	-0.00370579	-0.00881294	-0.0275367	-0.0551362	-0.0710054	-0.0649494	-0.0660471	-0.0789433	-0.0660749	-0.0484882	-0.0438767	-0.0624608	-0.0730735	-0.0916	-0.102064	-0.0932537	45.0495
1	25	-0.063613	-0.0584853	-0.0477051	-0.0407785	-0.0399536	-0.0436232	-0.0444425	-0.0399298	-0.0442264	-0.0520148	-0.0610337	-0.0782668	-0.0937701	-0.104531	-0.116547	-0.123935	-0.121125	-0.0946502	-0.0444869	-0.0351667	-0.0298022	5.44554
1	25	0.0103133	0.015968	0.0431313	0.072253	0.100594	0.103401	0.0881901	0.0710161	0.0639131	0.0617782	0.0500669	0.0549223	0.0417362	0.0192328	-0.000684428	0.000931543	0.00154987	-0.00520824	-0.0189382	-0.0247503	-0.0234398	35.1485
1	26	0.0169389	-0.00147799	-0.0152161	-0.00982728	0.00873794	0.0506916	0.0735939	0.087012	0.0900524	0.0943821	0.103291	0.103019	0.0825818	0.0853203	0.108328	0.128134	0.11813	0.0928434	0.0672765	0.0408929	0.00925312	50
1	26	-0.0586855	-0.0617212	-0.0473824	-0.0382043	-0.0399511	-0.0586981	-0.066927	-0.0682718	-0.0632223	-0.0428775	-0.0319451	-0.033362	-0.0188759	-0.0288154	-0.0432621	-0.0311716	-0.0240425	-0.0107487	0.0234929	0.0813681	0.111005	75.2475
1	27	0.0276338	0.0428642	0.0552301	0.0774112	0.0986161	0.10528	0.094156	0.0692765	0.0450277	0.0185524	0.0252147	0.0482739	0.071274	0.0712785	0.0435675	0.0207824	-0.000261846	0.00245427	0.00542753	-0.0107033	-0.00941533	94.5545
1	27	0.0150013	0.0230002	0.0313851	0.0257678	0.0122568	-0.0100837	-0.0182194	-0.0246115	-0.0261468	-0.0427457	-0.0544824	-0.0591623	-0.0606666	-0.0568273	-0.0396932	-0.030727	-0.0161251	0.0135697	0.0473525	0.0718867	0.0906813	25.7426
1	28	0.00568737	0.0314864	0.0616748	0.0649796	0.0483978	0.0252337	0.00182591	0.0119297	0.0234191	0.0280406	0.0148203	0.0191749	0.00371778	-0.00933453	-0.0564973	-0.0826054	-0.0947593	-0.0965238	-0.0669568	-0.0440639	-0.0159725	36.036
1	28	0.111902	0.0926551	0.0632634	0.0415722	0.0287057	0.0177711	-0.00301194	-0.0300183	-0.0370393	-0.0389225	-0.0369267	-0.020512	-0.00598484	-0.000598482	0.016703	0.0397355	0.0711326	0.0983456	0.117509	0.128356	0.118791	44.9505
1	29	0.0285483	0.0391631	0.0530431	0.0546401	0.0366647	0.0198733	0.0015605	0.0126857	0.0223236	0.0366157	0.0497784	0.059743	0.0548544	0.0364999	0.00974472	0.027488	0.0224573	0.00420146	-0.00782911	-0.00774054	-0.00145893	44.1584
1	29	-0.0423704	-0.0428487	-0.0336436	-0.0187102	-0.00273592	0.0271001	0.0196307	0.00164694	-0.00699664	-0.00396381	-0.00088086	0.00142285	0.000705005	0.000102786	-0.000558221	-0.00198232	-0.0145159	-0.00721458	0.004856	-0.0036524	-0.0231003	65.3465
1	30	-0.0206408	-0.0267144	-0.0169507	-0.0150945	-0.026116	-0.0398414	-0.051534	-0.0578915	-0.0464687	-0.0452265	-0.0348289	-0.0109075	0.0285027	0.0595404	0.0748837	0.0828503	0.0788738	0.0600053	0.0277052	0.000156095	-0.0254833	60.396
1	30	0.00953458	-0.0152105	-0.0300308	-0.0227143	0.00342316	0.0330033	0.0422439	0.0457251	0.0520199	0.0618225	0.0557519	0.0562324	0.0790657	0.101522	0.11938	0.129726	0.130527	0.111838	0.120094	0.110818	0.0760505	65.3465
1	31	0.076728	0.0968675	0.10877	0.126059	0.147172	0.159519	0.143924	0.0936374	0.0596656	0.0368933	0.0241504	0.0314067	0.0364273	0.0379265	0.0409141	0.0335665	0.0258289	0.032668	0.0531283	0.0599997	0.0481912	44.0594
1	31	0.0894172	0.0833375	0.06461	0.0458546	0.0256472	0.0323669	0.0320625	0.0326098	0.0139706	-0.0147552	-0.0331195	-0.0338706	-0.0326819	-0.0303001	-0.0233532	-0.0183836	-0.0434806	-0.0723351	-0.0841151	-0.0807848	-0.0648853	19.802
1	33	0.0232363	0.0215993	0.0155732	0.0169063	-0.00149546	-0.0109068	-0.0281865	-0.0386333	-0.0336909	-0.0309693	-0.0256264	-0.0195004	0.0229736	0.0325059	0.028506	0.0450208	0.0595291	0.0724926	0.0841287	0.0766706	0.0533584	16.631
1	33	0.013008	0.0150571	0.0251434	0.0308461	0.0381239	0.0411973	0.0361302	0.0228023	0.00738175	-0.0105057	-0.0435368	-0.0612639	-0.0667842	-0.0602054	-0.0561618	-0.0545886	-0.0544916	-0.04591	-0.0275138	-0.00877754	0.00457415	57.4257
1	34	0.0581905	0.0414989	0.0232304	0.0278573	0.0456096	0.0717128	0.0873039	0.085978	0.0684301	0.0550441	0.0433891	0.0216834	-0.00509934	-0.0133843	-0.0220568	-0.0258009	-0.023823	-0.0104162	0.00682934	0.0247626	0.0351139	27.6937
1	34	0.0762214	0.0814672	0.0811818	0.0610237	0.0438286	0.0272484	0.0189402	0.00418028	-0.0150279	-0.0282257	-0.0356997	-0.0409755	-0.0401637	-0.0348497	-0.0161636	0.00739422	-0.000902308	0.00279371	0.0164045	0.0437779	0.0616412	87.7305
1	35	0.00701797	0.019928	0.00761948	-0.00761715	-0.000420644	0.0383027	0.0660131	0.0745356	0.0567096	-0.000953221	-0.028708	-0.0487047	-0.0617196	-0.0851539	-0.103283	-0.122893	-0.0990705	-0.0525595	-0.053339	-0.0592441	-0.0522544	35.1262
1	35	0.0529039	0.0621441	0.0620548	0.0469818	0.035984	0.0122567	-0.00386597	-0.0166075	-0.0475568	-0.0713811	-0.0860439	-0.0931981	-0.0895399	-0.08106	-0.0640733	-0.0433414	-0.033005	-0.0337412	-0.0247731	0.00618924	0.0604678	0.247525
1	36	0.0722691	0.0564962	0.0325579	0.043846	0.0554543	0.0430792	0.0301943	-0.000605467	-0.0283362	-0.050801	-0.0623396	-0.0699069	-0.0801919	-0.0833341	-0.082205	-0.0535097	-0.0321001	-0.0188836	-0.0148295	-0.00726597	0.00119807	95.0495
1	36	0.0274023	0.050403	0.0477899	0.0202443	0.0216349	0.037709	0.0603175	0.0723026	0.0546416	0.030316	0.0226074	0.0192873	0.0131764	0.00947066	0.00918705	0.00981225	0.0168282	0.0406599	0.0362198	0.0514464	0.0689541	25.7426
1	37	-0.00263691	0.019821	0.0215763	0.00376192	-0.00642366	-0.0151123	-0.0104647	-0.0245993	-0.0452612	-0.0532909	-0.0605277	-0.0702143	-0.0921717	-0.0909781	-0.0868015	-0.0692583	-0.0630757	-0.0484997	-0.0331611	-0.0232403	-0.0108643	37.027
1	37	-0.00787198	-0.01107	-0.00413289	0.0119165	0.0263459	0.0391134	0.0491474	0.0609578	0.0649235	0.0808604	0.0883504	0.0879523	0.0889701	0.0904528	0.0841055	0.0927891	0.0817226	0.0818257	0.0662025	0.0527651	0.015757	19.9088
1	38	-0.0269302	-0.0299217	-0.0285712	-0.0313867	-0.0409215	-0.0525146	-0.064179	-0.0656121	-0.0584506	-0.0408456	-0.0212944	-0.0145579	-0.0173657	-0.015785	-0.0188128	-0.00969025	0.0171474	0.0368451	0.0102345	-0.0164928	-0.0360182	35.1485
1	39	0.102743	0.0852351	0.0614916	0.0347515	0.0269068	0.0336233	0.040429	0.032375	-0.00104135	-0.0532854	-0.0938385	-0.120426	-0.130778	-0.129026	-0.139516	-0.146902	-0.134345	-0.0980526	-0.0410099	-0.00149244	0.0139008	25.4455
1	39	-0.0136453	-0.0272947	-0.0481938	-0.0465523	-0.0254733	-0.00528985	0.00495327	-0.00225665	0.00221292	0.0133658	0.0330834	0.0459506	0.0324654	0.013356	-0.0116016	-0.0171535	-0.00676776	-0.00633503	0.00935755	0.00419795	0.000317289	74.7525
1	40	-0.0135922	-0.0197874	-0.0364706	-0.0410933	-0.0373992	-0.0334584	-0.034583	-0.0244436	-0.0162331	-0.0119436	-0.0137657	-0.0169105	-0.0120539	-0.0289892	-0.0397623	-0.0446229	-0.0460637	-0.0453877	-0.0470123	-0.0435177	-0.0298474	6.05061
1	40	0.0049782	-0.00955994	-0.0307433	-0.0845065	-0.130107	-0.135921	-0.112417	-0.0720644	-0.0412193	-0.0355771	-0.0455959	-0.0650362	-0.0616646	-0.0737175	-0.068915	-0.0756698	-0.070048	-0.062141	-0.0846314	-0.0878355	-0.0803957	79.2079
1	41	0.0924265	0.0668327	0.0331287	0.0142197	0.0127708	-0.00795445	-0.0376887	-0.0619259	-0.0744913	-0.0937679	-0.100604	-0.0950435	-0.108302	-0.115239	-0.139306	-0.159239	-0.139822	-0.127315	-0.131418	-0.145733	-0.155803	0.49505
1	41	0.0107017	0.00116443	-0.0199909	-0.0258326	-0.0233907	-0.0148282	-0.0091488	-0.0187975	-0.0315995	-0.0557602	-0.0663458	-0.0781452	-0.0882011	-0.0784179	-0.0709556	-0.0780646	-0.0557626	-0.0293273	-0.0098136	0.00371186	0.0106417	53.9604
1	42	-0.00677138	-0.0202857	-0.0400583	-0.0451775	-0.035456	-0.0180361	0.00230243	0.0301506	0.0532016	0.0571094	0.0719858	0.0825161	0.0854278	0.0989563	0.101648	0.0870079	0.067888	0.0628	0.0620998	0.0546263	0.0378492	62.8713
1	42	-0.0120751	-0.0362172	-0.0311979	-0.0266077	-0.0228887	-0.0325973	-0.0313787	-0.00301924	0.0568055	0.105097	0.12796	0.134973	0.143319	0.158991	0.143433	0.116982	0.0872412	0.0786384	0.0632434	0.0566648	0.0507477	58.4158
1	43	-0.00695155	-0.0202932	-0.0283735	-0.0249947	0.00799103	0.0475006	0.0700314	0.0694382	0.072464	0.0959981	0.0955607	0.114264	0.116465	0.0780221	0.0374287	0.00694666	-0.0125213	-0.0261908	-0.0329996	-0.0414985	-0.0648979	47.3196
1	43	-0.040435	-0.0672216	-0.085373	-0.0905097	-0.0929875	-0.0801114	-0.060872	-0.0397556	-0.0191058	-0.000448729	0.0204267	0.0409743	0.0508848	0.0534784	0.0354356	0.015859	0.00664425	0.00571287	0.00755937	0.00467943	-0.0119902	68.3168
1	44	0.105244	0.10944	0.0954831	0.0911051	0.0980066	0.102675	0.120197	0.121172	0.104636	0.0899206	0.0580272	0.0505401	0.0434153	0.0343446	0.0250173	0.00322455	-0.024521	-0.0458949	-0.0515937	-0.0423952	-0.0291147	17.4372
1	44	0.0420181	-0.000460077	-0.00984533	-0.0272705	-0.0525551	-0.0608958	-0.0379745	-0.036505	-0.0466799	-0.0624979	-0.082412	-0.0784055	-0.0705066	-0.0575816	-0.0234049	0.00173593	0.00582545	-0.00212485	-0.00609797	-0.000485458	0.00251165	49.505
1	45	-0.0212493	-0.0129329	-0.00480565	-0.0300191	-0.0468931	-0.037534	-0.0217387	0.0264217	0.0573479	0.0508016	0.0316718	0.0213134	0.0101859	0.00326634	0.00399492	-0.0213789	-0.0435671	-0.0655613	-0.073351	-0.0588977	-0.0459639	24.505
1	45	0.025313	0.0144223	-0.00758633	-0.0452113	-0.0594057	-0.0373062	-0.0167353	0.0113253	0.0271955	0.0240227	0.0235944	0.0347946	0.0225282	-0.0210922	-0.0487955	-0.0576448	-0.0593784	-0.0661152	-0.0659667	-0.076087	-0.0851351	17.8218
2	1	0.0179987	0.0297824	0.0343903	0.0323037	0.0222143	0.0264983	0.0418891	0.0545191	0.0467349	0.0298299	0.0251842	0.0581613	0.0865648	0.0928339	0.0913019	0.0753199	0.0557372	0.0747728	0.0879108	0.0926712	0.0956954	75.2475
2	1	-0.00630544	0.00506525	0.0138358	0.00381972	-0.0104488	-0.0157735	-0.0152324	-0.0213082	-0.021935	-0.0213189	-0.0156349	-0.0128535	0.00488969	0.010214	0.0160358	0.0225005	0.0152253	-0.000692021	-0.0421081	-0.0870701	-0.116846	69.802
2	2	0.0907349	0.070286	0.069188	0.064888	0.0496406	0.0407391	0.0384757	0.0194759	0.00371046	0.0092534	0.0246787	0.0454858	0.0506644	0.0460191	0.0408838	0.0281256	0.007576	-0.00208435	0.0059558	0.00918289	0.0129634	80.198
2	2	-0.0271615	0.00973232	0.0252243	0.0345917	0.0404739	0.0368098	0.0368807	0.0343084	0.0542005	0.0766378	0.0919699	0.0725091	0.0623375	0.0543571	0.0762521	0.0749401	0.0723352	0.0585159	0.0324934	0.0177261	0.0345362	74.505
2	4	0.0144037	0.0296903	0.0228275	0.0107395	0.00451478	0.00911179	0.0199733	0.0290072	0.0276001	0.0101815	-0.00932594	-0.0216143	-0.0459976	-0.0526264	-0.0430818	-0.0115983	0.00700372	-0.0166144	-0.0370633	-0.0385852	-0.0331201	15
2	4	-0.00956014	0.00885557	0.035927	0.054103	0.0556127	0.0509053	0.0492716	0.040064	0.0528929	0.062297	0.0509787	0.0292978	-0.00435903	-0.0312054	-0.0458519	-0.053585	-0.0734865	-0.0859159	-0.0760572	-0.051825	-0.0159754	90
2	5	0.0826915	0.0822156	0.0804198	0.0733066	0.0625559	0.0476446	0.0226109	0.00775952	0.00834949	0.0170264	0.0281711	0.0310282	0.0265263	0.0226264	0.0130242	0.00548877	-0.000711222	1.75351e-05	0.0193723	0.039784	0.0544369	89.604
2	5	-0.0149795	-0.0289237	-0.0377455	-0.0290191	-0.0232603	-0.0148505	-0.0158956	-0.0225363	-0.0177907	-0.0251249	-0.0289951	-0.0405302	-0.0440753	-0.0373739	-0.00839043	0.00821799	0.0184154	0.0110207	0.00114732	-0.00490997	-0.0124198	75.2475
2	6	0.041508	0.0148712	0.00467133	0.0193258	0.0423203	0.0644284	0.0814003	0.0557132	0.0574988	0.0821482	0.11401	0.123825	0.100328	0.0903289	0.0932705	0.0834824	0.0644831	0.0597099	0.0411915	0.0405061	0.0419565	99.505
2	6	-0.0357452	-0.0487958	-0.0513011	-0.0522932	-0.0506438	-0.0391422	-0.017043	0.00463356	0.0119442	0.00906562	0.0105201	0.0136884	0.0122813	-0.00893624	-0.0261599	-0.0412448	-0.0504031	-0.051001	-0.0426017	-0.00356808	0.0101508	39.604
2	7	0.0606974	0.0528317	0.045395	0.0110353	-0.0191744	-0.0476145	-0.0349257	-0.0198359	-0.0347848	-0.0520274	-0.0619844	-0.0622958	-0.0603394	-0.0382061	0.000315914	0.01298	0.00263025	-0.00440362	-0.0126265	0.000302099	0.0100507	53.4653
2	7	0.0385892	0.0855191	0.128422	0.161299	0.173565	0.169617	0.159756	0.151857	0.1363	0.125546	0.11841	0.0940194	0.0557981	0.0422648	0.0388637	0.0209208	0.00554053	-0.00223896	-0.00928765	-0.00101791	0.0137884	98.5149
2	8	0.0213576	0.0158996	-0.0199116	-0.038394	-0.0440224	-0.0230186	-0.0128651	0.00219168	0.00428602	0.00898121	0.0258488	0.0445888	0.0417824	0.0255456	0.0199239	0.0209145	0.0255986	0.0139172	-0.00599611	-0.0296247	-0.0625383	10
2	8	0.0329184	0.0170308	0.00336132	-0.0111163	-0.0127514	0.0155656	0.0434854	0.056024	0.0601707	0.0463399	0.0436663	0.0338327	0.025549	0.0282923	0.0309175	0.0226265	0.0175946	0.0109959	-0.00645098	-0.0129927	-0.0118168	80
2	9	0.0153731	0.0260958	0.0294424	0.0253118	0.0237918	0.0139662	0.010293	0.0141089	0.00285877	-0.00992981	-0.024572	-0.0351476	-0.031554	-0.0270951	-0.0214824	-0.0258812	-0.0216752	-0.0173943	-0.00743268	0.00342702	0.0135099	38.2125
2	9	0.0224894	0.0176342	0.0188595	0.00940243	0.00103458	7.74691e-05	0.0061208	0.0118097	-0.0101999	-0.0231614	-0.0356026	-0.0403017	-0.0440589	-0.0580788	-0.0631303	-0.0614559	-0.0368465	-0.0111502	0.0143332	0.027406	0.0494107	49.505
2	10	0.0574247	0.0336362	0.000600623	-0.0425484	-0.0623475	-0.0732284	-0.0566254	-0.0219632	0.00386059	0.0276027	0.0620725	0.0945854	0.129457	0.158976	0.170187	0.163974	0.161689	0.159694	0.148294	0.148754	0.136351	98.5149
2	10	0.0612684	0.08302	0.0946252	0.0967671	0.0729484	0.0570341	0.0510194	0.0517892	0.0514152	0.0500602	0.0500698	0.0624369	0.0539642	0.0269285	0.00922881	0.0117847	0.0416834	0.0555034	0.0432254	0.0155704	-0.0181641	44.0594
2	11	0.0781163	0.110242	0.112613	0.0964188	0.0786441	0.070858	0.0776674	0.0842447	0.102119	0.0829471	0.0607597	0.031491	0.00471782	-0.000151129	0.035389	0.0608808	0.0566561	0.0613902	0.0542338	0.0546545	0.0677847	70.297
2	11	-0.0116363	-0.0382436	-0.045886	-0.0239534	0.00746763	0.0535251	0.0824311	0.0748235	0.0848526	0.102441	0.111	0.10112	0.0759224	0.0512256	0.0319672	0.0414345	0.0260748	0.0165383	0.0245365	0.0356989	0.0532791	66.631
2	12	0.0151741	0.0153893	0.0139093	-0.000972869	-0.00955421	-0.0372707	-0.0780338	-0.108144	-0.11768	-0.128901	-0.126092	-0.124709	-0.129649	-0.117648	-0.0670724	-0.0679034	-0.0705022	-0.0656107	-0.0564011	-0.0509627	-0.0556928	48.0198
2	12	-0.117673	-0.0948594	-0.0844254	-0.0862572	-0.0916487	-0.0814848	-0.0890563	-0.0631804	-0.0716128	-0.0799012	-0.0929298	-0.0904642	-0.0873383	-0.0939744	-0.0860461	-0.0710638	-0.0870273	-0.0917828	-0.0627232	-0.0115681	0.0499456	35.1485
2	13	0.0187841	0.0397902	0.0459535	0.0440018	0.021297	0.0254609	0.0289461	0.0398782	0.0364953	0.0180229	0.010747	0.00605362	0.0108594	0.0214951	0.00953247	0.00906477	0.0198716	0.0351015	0.0617764	0.111246	0.134382	53.9604
2	13	0.0855256	0.101963	0.100882	0.102166	0.100774	0.0955287	0.0901603	0.0792442	0.0629539	0.0391609	0.0380264	0.0533202	0.0841694	0.09602	0.0945027	0.0901264	0.103061	0.117502	0.122619	0.118431	0.0992015	38.6139
2	14	0.0679951	0.065772	0.0757073	0.0755628	0.0738662	0.0669569	0.0618678	0.0473622	0.040455	0.0318083	0.0186301	0.0130933	0.0195173	0.0292297	0.0424105	0.0499553	0.0486162	0.050639	0.0599021	0.0463518	0.0132745	49.505
2	14	0.0444587	0.0647861	0.0644445	0.0727052	0.0800675	0.0862759	0.0933479	0.0817324	0.0602588	0.0312096	0.0155074	-0.0157266	-0.0322869	-0.0380419	-0.0399524	-0.0439854	-0.0639065	-0.067544	-0.0462647	-0.007287	0.0378442	35.6436
2	15	0.0360289	0.041501	0.0415767	0.0332363	0.0359251	0.0258855	0.00808615	-0.00367502	-0.00570785	0.013306	0.0224705	0.0226802	0.0507816	0.0751889	0.0852488	0.0709196	0.0629927	0.0835011	0.0954613	0.0841075	0.0437943	20.64
2	15	-0.0489126	-0.0545782	-0.0504177	-0.0296236	0.00211689	0.0146058	0.0197254	0.00991446	0.00657666	0.0146086	0.0233479	0.015137	0.00551032	0.0176535	0.0345225	0.0386793	0.0539181	0.0649323	0.0681607	0.0593617	0.0449707	54.8479
2	16	-0.0458965	-0.0651537	-0.0613167	-0.0672537	-0.0565659	-0.0487751	-0.0491667	-0.0472736	-0.0607087	-0.0654208	-0.0762724	-0.0704012	-0.0570325	-0.0430324	-0.0351716	-0.0166467	-0.0242222	-0.029683	-0.0335013	-0.0281331	-0.0119168	34.1485
2	16	-0.00606414	0.00091565	0.00258179	0.00627926	0.00720576	0.000939676	-0.0038808	0.000292833	0.0088184	0.023969	0.0301995	0.0353778	0.036604	0.0267494	0.0176401	0.0100886	0.0242425	0.040025	0.0416315	0.036754	0.0307239	98.5149
2	17	0.0456273	0.0410187	0.0366462	0.0310734	0.0347744	0.0412698	0.057986	0.072761	0.106487	0.139096	0.133668	0.11299	0.102803	0.103752	0.0927	0.0768284	0.0636652	0.0520902	0.02794	0.00795496	-0.00132455	34.4059
2	17	0.00616183	-0.0219765	-0.0479755	-0.0774094	-0.0803798	-0.0670068	-0.0626534	-0.0645908	-0.0818273	-0.0829827	-0.0710547	-0.0617841	-0.0292556	0.0172883	0.0714402	0.108401	0.134109	0.12908	0.11823	0.107463	0.0998457	73.7056
2	18	0.103498	0.0994582	0.0903454	0.0855689	0.0724136	0.053112	0.0585946	0.0662382	0.0643551	0.0705962	0.0644619	0.0670602	0.0716877	0.070957	0.0702198	0.0638134	0.0469855	0.0241927	-0.0171381	-0.0363888	-0.0365393	64.3564
2	18	0.0610995	0.0245838	-0.0170899	-0.0266869	-0.00818775	0.018755	0.00687112	-0.0166143	-0.0241513	-0.00975203	0.0102751	0.0116293	0.0205645	0.0257095	0.00471446	8.35031e-06	0.00855749	0.00669399	0.00325356	-0.0035668	0.00227496	48.2205
2	19	-0.0232773	-0.0281602	-0.0210342	-0.00452025	0.0236139	0.0432898	0.0508713	0.0597303	0.0769381	0.0839115	0.0699882	0.061446	0.0456669	0.0214864	-0.0185997	-0.0599841	-0.108839	-0.140196	-0.141923	-0.131052	-0.111609	98.0198
2	19	-0.0779085	-0.0752045	-0.0809882	-0.090506	-0.0898973	-0.0823981	-0.0678775	-0.0561437	-0.0518391	-0.0435274	-0.037416	-0.0191036	-0.0147949	-0.0215639	-0.0447725	-0.0556817	-0.0615578	-0.0451271	-0.0419794	-0.0516532	-0.0474749	9.90099
2	20	0.0494779	0.0328337	0.0186756	-0.00252945	-0.0187549	-0.0265759	-0.0317125	-0.0288986	-0.0159561	-0.00163174	0.00825789	0.00578545	0.00636979	-0.00598601	-0.00964404	-0.00604188	-0.000730089	0.00374899	-0.0138649	-0.0269172	-0.0245228	15.3465
2	20	0.0803527	0.079945	0.0644715	0.0493102	0.0416231	0.0448331	0.0332642	0.00544681	-0.011419	-0.0142281	-0.00612621	-0.00873405	-0.00439116	-0.0101657	-0.0175216	-0.0116734	0.0222665	0.0431614	0.0558879	0.065687	0.087909	68.8119
2	21	0.023832	0.0224577	0.0162668	0.0130518	0.00642778	-0.00429614	-0.0140553	-0.0117013	-0.00463217	0.0182989	0.0351459	0.0579241	0.0723322	0.0769523	0.0837176	0.0758396	0.0463638	0.0237727	0.0123343	0.0173357	0.0243311	100
2	22	0.158824	0.129738	0.103509	0.092502	0.0990952	0.0961691	0.0742844	0.020186	-0.0034424	0.0150975	0.0190454	0.0586299	0.0807016	0.0601648	0.026491	0.00312882	0.00202328	-0.0028344	-0.0239101	-0.0337087	-0.0223699	53.9604
2	22	0.0508961	0.0773273	0.084006	0.0807091	0.0788178	0.0937696	0.10278	0.0946735	0.0838975	0.0787123	0.0697687	0.0635385	0.0291658	0.0100948	0.00323308	0.00464403	0.00405841	0.0178153	0.00963148	0.02026	0.0485138	65.099
2	23	0.0439954	0.0431999	0.0427136	0.0250193	0.0314145	0.039219	0.0552981	0.0627683	0.048582	0.0277837	0.00988366	0.00385885	-0.0134908	-0.00548134	0.00208258	0.025226	0.0444362	0.0390004	0.0387529	0.0318602	0.042034	40.099
2	23	0.0436335	0.040926	0.0360728	0.0261324	0.0114777	-0.00134921	-0.00990922	-0.0167441	-0.00956667	0.020431	0.0459491	0.0355324	0.015655	0.00151372	0.0125418	0.0130058	-0.0282267	-0.0611774	-0.0746721	-0.0702621	-0.0454443	39.604
2	24	-0.0396413	-0.0194251	0.00914323	0.0346915	0.0534843	0.0505143	0.0386594	0.0351401	0.0448621	0.0592289	0.0670377	0.0651489	0.0485494	0.0327102	0.0143818	0.0129059	-0.0128068	-0.0335109	-0.0470472	-0.0465352	-0.0416615	82.6733
2	24	0.00668611	-0.000680325	-0.0228412	-0.0353	-0.0434856	-0.0335179	-0.0282395	-0.016125	-0.0150484	-0.00216614	0.0191202	0.0445311	0.0559031	0.0666571	0.0654175	0.0607643	0.0516042	0.0341809	0.0220282	0.00186824	-0.00760187	79.703
2	25	-0.0384881	-0.057704	-0.076887	-0.0804622	-0.077617	-0.0784212	-0.0835	-0.0902288	-0.0958312	-0.0702493	-0.0515458	-0.0320673	-0.0296215	-0.0198441	-0.0191223	-0.0155835	0.000880308	0.00480415	0.0249675	0.0319243	0.0365743	54.4599
2	25	-0.0387515	-0.0367375	-0.0296482	0.00166793	0.0207245	0.0273149	0.027429	0.033825	0.0315137	0.0304288	0.0315517	0.0337887	0.040438	0.0522449	0.0652061	0.0657391	0.0506631	0.0189981	0.00325564	0.00438284	0.0222445	73.2673
2	26	-0.0454604	-0.0610739	-0.0821458	-0.0761358	-0.0804828	-0.0718492	-0.074865	-0.0640627	-0.0503083	-0.0415038	-0.041082	-0.057993	-0.053423	-0.0561738	-0.06702	-0.0680684	-0.0769326	-0.106088	-0.125166	-0.11722	-0.106981	42.2805
2	26	0.0315852	0.0382878	0.0447204	0.0170555	0.0113793	0.0273491	0.0410654	0.0598684	0.076908	0.0789012	0.0782849	0.0976851	0.1047	0.104591	0.100163	0.0908571	0.0746276	0.0574187	0.0313772	0.01267	0.00274759	75.3931
2	27	-0.037269	-0.0137194	-0.0204775	-0.0253327	-0.0340822	-0.0393448	-0.0370542	-0.0208763	-0.0220039	-0.0331006	-0.0257245	-0.021734	-0.021462	-0.0218418	-0.0198552	-0.0197305	-0.02865	-0.0344419	-0.0472174	-0.0540093	-0.0507843	99.0099
2	27	0.118302	0.114415	0.117959	0.105	0.0790355	0.06015	0.0460418	0.0228389	0.0124973	0.0226259	0.0320131	0.0352651	0.0253379	0.00522784	-0.00382901	0.0245649	0.0604845	0.0614756	0.0518965	0.0479288	0.0580228	89.604
2	28	-0.0510181	-0.0372868	-0.0158074	0.0324354	0.0675236	0.102862	0.116681	0.131609	0.132965	0.122206	0.0978358	0.0699835	0.0279105	0.0160343	0.0251609	0.0341447	0.0386513	0.0336981	0.0202775	0.0207003	0.0391382	75.2475
2	28	-0.00353019	0.025942	0.0464251	0.0536723	0.0394098	0.0275493	0.0263108	0.0391278	0.0429532	0.0485457	0.0498037	0.0799901	0.0868975	0.104792	0.134393	0.151012	0.135578	0.116785	0.110084	0.108583	0.0954665	98.5149
2	29	-0.046216	-0.0906481	-0.111411	-0.12794	-0.130594	-0.132693	-0.136492	-0.128215	-0.119931	-0.0979453	-0.0641818	-0.0474019	-0.0195518	0.0230234	0.0578119	0.0889945	0.0987568	0.102093	0.0891416	0.0821032	0.0868258	79.703
2	29	0.0128191	0.00648336	0.0147936	0.0178732	0.0111824	0.00156841	0.00409164	0.0120355	0.0205497	0.0258612	0.0154736	0.00250414	-0.0122688	-0.00343238	-0.0119172	-0.0259578	-0.0500966	-0.0556565	-0.0499836	-0.0408614	-0.021501	68.4818
2	30	-0.0877949	-0.0697535	-0.0489706	-0.0240605	-0.0114409	0.0107306	0.0196037	0.011068	-0.00638854	-0.0192545	-0.0305876	-0.0314922	-0.0398819	-0.0317243	-0.0132173	-0.00795691	-0.00226583	-0.00187423	0.0150102	0.0368772	0.0254454	69.3069
2	30	-0.0219872	-0.00987083	-0.0061628	-0.0281103	-0.0362303	-0.0461423	-0.0469453	-0.042978	-0.0448686	-0.0574361	-0.0686585	-0.0603448	-0.0572551	-0.0519447	-0.0431289	-0.0197956	0.00198767	0.00775166	0.0163716	0.0164118	-0.00254832	63.4828
2	31	0.0488112	0.0110003	-0.0152883	-0.0424998	-0.0374057	-0.0181487	-0.00685973	0.00405306	0.0201649	0.0434913	0.0538856	0.0604593	0.0591219	0.0703034	0.0830358	0.0889072	0.0735436	0.0737167	0.0891596	0.092701	0.0937041	39.1089
2	32	0.020456	0.0203996	0.0132731	0.0287784	0.0569819	0.0741768	0.0720829	0.0630261	0.0537836	0.0481748	0.0657678	0.0436841	0.0144426	-0.000907854	0.0026544	0.00960817	0.00469546	-0.0344868	-0.0860999	-0.116621	-0.132615	54.2574
2	32	-0.0248393	-0.0168309	-0.0146644	0.00338357	0.00508502	-0.00495047	-0.0229917	-0.0314854	-0.0304135	-0.0109662	0.00449332	0.0158396	0.0144029	0.00895665	0.0253687	0.0385205	0.036957	0.0208707	0.00110145	-0.0085392	-0.0071139	54.9505
2	33	-0.0229905	-0.0234884	-0.0272846	-0.0134649	-0.00410736	0.00635227	0.0302996	0.0557964	0.0633794	0.0625269	0.0561467	0.0386573	0.0253927	0.0361754	0.0633519	0.0702573	0.0310183	-0.00294474	-0.0201114	-0.0208419	-0.0164609	76.9824
2	33	-0.0727899	-0.0649354	-0.0491596	-0.0211585	-0.00556253	-0.0135918	-0.0221741	-0.000812571	0.0189453	0.0357329	0.035244	0.00746316	-0.00556475	-0.00591875	-0.00208175	-0.00292057	-0.0105298	-0.00903647	-0.0151036	-0.0120401	0.00324025	71.1767
2	34	0.0304173	0.0355799	0.0306132	0.0311174	0.0473483	0.064167	0.081426	0.0894491	0.0933437	0.10516	0.101899	0.0891882	0.0824679	0.0738489	0.0743015	0.0712439	0.0700207	0.0627554	0.04125	0.0430668	0.0254342	54.9505
2	34	-0.057259	-0.0112648	0.0194601	0.0190171	-0.01084	-0.042456	-0.0611145	-0.0544465	-0.0581401	-0.0716363	-0.0761334	-0.0746005	-0.0556388	-0.0416354	-0.0166311	-0.00107759	-0.0128889	-0.0173717	-0.00414393	0.00733986	0.000244328	99.505
2	36	0.0177203	-0.0149173	-0.0567318	-0.0876935	-0.0781647	-0.0604493	-0.0811207	-0.095977	-0.0860141	-0.0474393	-0.0237085	0.00210242	0.00268262	0.0174947	0.0284932	0.0418221	0.0560451	0.0629605	0.062617	0.0642367	0.0674445	75
2	36	-0.0521918	-0.0538936	-0.0676338	-0.0947747	-0.118522	-0.132912	-0.131803	-0.120488	-0.105842	-0.0935569	-0.0949933	-0.085303	-0.075675	-0.0543741	-0.0341715	-0.0170026	-0.048512	-0.0802316	-0.0719618	-0.061766	-0.0554661	33.6634
2	37	-0.0898412	-0.0648044	-0.067188	-0.0624373	-0.057977	-0.0402505	-0.0338466	-0.0442628	-0.0485362	-0.0518021	-0.0438377	-0.0431876	-0.0364554	-0.0249165	-0.0246554	-0.0348958	-0.0506094	-0.0487203	-0.0438238	-0.035202	-0.0279754	50
2	37	-0.02344	-0.00827195	0.00641485	0.0211553	0.0236844	0.0202895	0.0166031	0.0233761	0.0352204	0.044944	0.0509604	0.0502664	0.0414897	0.0248006	-0.00568843	-0.023845	-0.0256318	-0.0150959	-0.0153803	-0.0388839	-0.059863	87.5
2	38	0.0274503	-0.0381398	-0.0537099	-0.0541833	-0.0431196	-0.0452375	-0.0450637	-0.0380965	-0.0143016	0.0142089	0.0299441	0.0406019	0.0551745	0.0665291	0.0537657	0.0477495	0.0414906	0.0340453	0.0316775	0.0222142	0.00606767	89.1089
2	38	-0.0193221	-0.047235	-0.0647908	-0.0718632	-0.07343	-0.0714902	-0.071748	-0.0591183	-0.0502513	-0.029378	-0.00741378	0.0180883	0.0468263	0.0631124	0.0798704	0.0845558	0.0824206	0.0681059	0.0560485	0.0476211	0.04029	74.2574
2	39	0.0334543	0.0202192	-0.0054381	-0.0262442	-0.0328546	-0.0297312	-0.035431	-0.0305145	-0.0135054	0.0237963	0.0429993	0.0678909	0.0750991	0.06719	0.0518879	0.028322	0.00915748	-0.015266	-0.0052794	0.0239499	0.0590282	0.742574
2	39	0.011253	-0.00454089	-0.00443971	-0.00343836	-0.000200287	0.0122117	0.0413746	0.0698028	0.0885851	0.100831	0.105375	0.0989834	0.0886988	0.0973315	0.115345	0.113833	0.100636	0.0836137	0.0638676	0.065368	0.0677195	59.4059
2	40	0.0413871	0.0416305	0.0429775	0.0351949	0.0353784	0.0530642	0.0576577	0.0597316	0.0659555	0.0557853	0.0345855	0.0153416	-0.0252398	-0.055072	-0.0667791	-0.0702972	-0.0877989	-0.0934974	-0.0985145	-0.100885	-0.0775176	59.604
2	41	-0.0197666	-0.0169426	-0.00714119	-0.00368167	-0.00780686	-0.0204829	-0.0312362	-0.0321094	-0.0273922	-0.0110546	-0.00351869	-0.000259042	-0.00180808	0.0111368	0.0291939	0.0294029	0.0177248	0.00248265	0.00593761	0.0192276	0.0353845	84.6535
2	41	0.0771487	0.0671007	0.0494409	0.0388011	0.0289012	0.0172209	-0.00175872	-0.027437	-0.0349502	-0.0171236	-0.00431419	-0.00422278	-0.00417493	0.0127141	0.0255015	0.0565919	0.0663377	0.0574345	0.053226	0.0318556	0.0390914	53.9604
2	42	0.0251688	0.00088318	-0.0262553	-0.0238969	0.0040447	0.0277106	0.0685118	0.0824395	0.0712419	0.0515966	0.02016	0.00533834	-0.0238065	-0.0491075	-0.0596518	-0.047893	-0.0371186	-0.0309277	-0.0362128	-0.0478593	-0.0500877	69.692
2	42	0.0542015	0.0400301	0.0588901	0.0558938	0.0420484	0.0218521	-0.00822911	-0.0361223	-0.0411173	-0.028644	-0.0217614	-0.0110118	-0.0102747	-0.0161793	-0.029847	-0.0338839	-0.0250858	-0.0170381	-0.00836998	-0.00775108	-0.0177436	24.7525
2	43	-0.00379591	0.0212193	0.0405631	0.0399501	0.0463512	0.0419961	0.0284628	0.0209492	0.0145984	0.0266157	0.0381714	0.0544715	0.0554034	0.0810747	0.0878327	0.0747127	0.0600419	0.0549318	0.038162	0.0120029	-0.0112084	79.6703
2	43	0.0530821	0.0562191	0.0454251	0.0528133	0.0647106	0.0856287	0.107528	0.114236	0.0966593	0.04714	0.0327012	0.0136715	-0.00828322	-0.0257557	-0.0314184	-0.0338944	-0.0246674	-0.0216249	-0.0242723	-0.0116144	0.00470616	59.901
2	44	0.0728562	0.0429406	0.00700994	-0.0143474	-0.00855707	0.00918741	0.00665924	-0.00233428	-0.00272478	0.00765573	0.0163592	0.0201312	0.0177185	0.0108843	0.0176651	0.0207549	0.0255434	0.0254181	0.022148	0.0160388	0.0163515	74.2574
2	44	0.103824	0.124931	0.131973	0.11123	0.0788882	0.0664884	0.0685081	0.0874841	0.113714	0.125709	0.125458	0.109564	0.0920085	0.07525	0.0632199	0.0734166	0.0879111	0.0920528	0.0638009	0.0374395	0.0331354	50
2	45	0.0431635	0.0307668	0.020436	0.0221943	0.0273294	0.0272268	0.0241483	0.0319565	0.0367561	0.0356863	0.0420444	0.0459335	0.0452174	0.0405681	0.0236647	0.00579412	-0.000498819	-0.00675416	-0.0244417	-0.0511617	-0.0862069	69.3069
2	45	0.0266853	-0.00190724	-0.0473697	-0.0777077	-0.075635	-0.0509838	-0.0260622	-0.0143977	-0.0215423	-0.0245341	-0.021441	-0.00253518	0.0253376	0.0431662	0.0288127	-0.00565265	-0.0352035	-0.0386031	-0.00996654	-0.00231918	-0.00876776	79.2079
2	46	0.0102588	0.0127883	0.0208573	0.0325049	0.0454244	0.0353129	-0.00727749	-0.0219268	-0.00117906	0.0223553	0.0377716	0.0276619	0.0203699	0.00465874	-0.000274771	0.00416473	-0.00425965	-0.00681757	-0.00392596	-0.00470405	-0.00703116	55.7426
2	46	0.00835211	0.00616675	0.0140903	0.0259552	0.0341354	0.0404876	0.0553307	0.0703487	0.0677865	0.0838993	0.0903218	0.0877078	0.0780834	0.0699856	0.0676772	0.0646066	0.0607534	0.0408534	0.00718885	-0.0162665	-0.0401104	73.7624
2	47	0.0515232	0.0700573	0.0674788	0.0425387	0.0257928	0.0192913	0.0233335	0.0323947	0.0329591	0.0186048	-0.00824885	-0.0109062	-0.0198823	-0.0258872	-0.0250138	-0.0315151	-0.0430976	-0.0483898	-0.0692243	-0.0847634	-0.100456	63.8614
2	47	-0.0247706	-0.00334815	0.00900345	0.0193379	0.0263762	0.0245481	0.0190101	0.00805203	-0.0115262	-0.0459497	-0.0625866	-0.065278	-0.0636913	-0.0465806	-0.015819	0.00191837	0.0217421	0.00705045	-0.0250208	-0.0306132	-0.0193553	50.495
2	48	0.0146173	0.0077991	-0.00174494	-0.00559881	0.0145609	0.0372519	0.0307152	0.0215049	0.0164395	0.02685	0.0410042	0.0530875	0.0433097	0.026379	0.00725104	-0.00106192	-0.00241052	0.000585831	0.00857384	0.0158834	0.0238331	79.2079
2	48	0.0643669	0.0462231	0.0351773	0.0410938	0.0546363	0.0692397	0.0830601	0.0904555	0.0923587	0.102487	0.117279	0.141505	0.147212	0.129235	0.101384	0.085122	0.0927342	0.10641	0.0662068	0.0323236	0.00548976	60.1898

## Sheet: Fig 5A-C
Group_ID(separate Condition)	Condition(1=Control,2=Bonding)	C1_1_L	C1_2_L	C1_3_L	C1_4_L	C1_5_L	C1_6_L	C1_7_L	C2_1_L	C2_2_L	C2_3_L	C2_4_L	C2_5_L	C2_6_L	C2_7_L	C3_1_L	C3_2_L	C3_3_L	C3_4_L	C3_5_L	C3_6_L	C3_7_L	C4_1_L	C4_2_L	C4_3_L	C4_4_L	C4_5_L	C4_6_L	C4_7_L	C5_1_L	C5_2_L	C5_3_L	C5_4_L	C5_5_L	C5_6_L	C5_7_L	C6_1_L	C6_2_L	C6_3_L	C6_4_L	C6_5_L	C6_6_L	C6_7_L	C7_1_L	C7_2_L	C7_3_L	C7_4_L	C7_5_L	C7_6_L
1	1	0.159588	0.22901	0.212995	0.298516	-0.00523624	0.328771	0.149235	0.24524	0.0858499	0.1868	0.143957	0.104346	0.246175	0.0750059	-0.0990124	0.0736096	0.410906	0.313244	0.23145	0.630106	0.5369	-0.0270539	0.0454106	0.346438	0.215087	0.174525	0.46711	0.366089	-0.102556	-0.0215255	0.528789	0.15131	0.0197088	0.267693	0.32514	-0.155722	0.0528862	0.660021	0.35862	0.218051	0.831686	0.756327	0.0788625	0.0270769	0.59396	0.133696	0.080124	0.210427
1	1	0.0359253	1.24649	-0.0313588	0.344756	-0.153966	-0.0328662	0.023849	0.284646	0.130324	-0.351205	0.384803	0.524434	0.197066	0.678808	0.347591	-0.119289	0.357981	-0.094187	0.0928124	0.492618	0.131538	0.694203	0.161228	-0.207658	0.30087	0.663489	0.342945	0.806191	0.790476	0.17827	-0.221999	0.28482	0.67797	0.283322	0.7409	0.723779	0.059377	0.114934	0.0755289	0.195425	0.435895	0.108751	0.783506	0.0793444	0.0744755	0.191007	0.31872	0.485428
2	1	0.779056	0.14721	0.638101	0.363014	0.0767508	0.779326	0.459027	0.573943	0.0247128	0.506054	0.234512	0.167144	0.564064	0.305443	0.624916	-0.0255028	0.777116	0.14323	0.248565	0.727003	0.313674	0.781989	-0.0142577	0.899933	0.156951	0.283344	0.743646	0.330494	0.9146	-0.0448039	1.11038	0.0533227	0.30983	1.00912	0.520803	0.639832	-0.0323878	1.30799	0.0473195	0.294655	0.891061	0.407264	0.858442	-0.0514414	1.26248	0.159621	0.315047	1.05333
2	1	0.343434	0.553839	-0.012545	0.480142	0.111907	0.0908606	0.116527	0.361399	0.516113	0.00383621	0.543221	0.0291739	0.102235	0.031739	0.299177	0.688725	-0.196986	0.446113	-0.0257768	-0.111963	-0.00517731	0.265887	0.618476	-0.201208	0.488192	-0.0468285	-0.0867982	-0.035612	0.387483	0.622358	-0.0139657	0.425073	0.0146817	0.111165	0.0261216	0.299742	0.777284	-0.207629	0.504932	-0.00738966	-0.0740417	0.00763753	0.373479	0.767891	-0.0970087	0.396025	0.0927095	0.0111004
3	1	0.584178	0.410033	-0.0549032	0.678045	0.57143	0.62728	0.663592	0.695163	0.50292	-0.118141	0.963715	0.83119	0.683971	0.978203	0.597963	0.389642	0.0878891	0.704913	0.531979	0.785235	0.675269	0.677901	0.485492	0.034339	0.938114	0.733349	0.88209	0.897624	0.779304	0.550446	-0.186226	0.992557	0.797967	0.696248	0.969557	0.775827	0.523201	-0.0566441	0.923722	0.694346	0.810026	0.861609	0.860699	0.585627	-0.238642	1.10887	0.964374	0.640224
3	1	0.37609	0.492829	0.348393	0.457888	-0.13343	0.322779	0.28753	0.23821	0.191987	0.448863	0.25104	-0.311235	0.314622	0.3626	0.569733	0.345431	0.56062	0.535619	-0.269965	0.530831	0.512425	0.603234	0.390511	0.777232	0.632396	-0.57284	0.811544	0.667375	0.0882595	0.0897495	0.528571	0.148319	-0.207958	0.332042	0.499628	0.147886	0.109409	0.576285	0.167836	-0.0618015	0.297534	0.469078	0.0055396	0.0803983	0.139176	-0.0043196	0.380315	-0.00975874
4	1	0.632119	0.350258	0.271349	0.651773	0.527534	0.676534	0.663973	0.636505	0.312407	0.259317	0.66177	0.542619	0.588655	0.644489	0.759474	0.306914	0.307259	0.757104	0.55407	0.881127	0.781556	0.857203	0.36063	0.318767	0.912521	0.703814	0.791094	0.873346	0.761435	0.373589	0.227273	0.935415	0.918267	0.614515	0.904182	-0.104005	-0.0390619	-0.161832	-0.0915263	0.00861572	-0.426984	-0.160693	0.646572	0.312667	0.147135	0.705712	0.739921	0.436183
4	1	-0.0152782	0.115161	-0.0642379	0.216198	0.188013	0.00278658	0.222681	-0.0923619	0.302825	-0.212027	0.329906	0.37486	-0.0510662	0.379253	0.305385	0.23386	0.183668	0.479633	0.181762	0.224379	0.308453	-0.153348	0.263558	-0.268431	0.223344	0.342093	-0.0929624	0.235993	0.27992	0.356204	0.135066	0.881596	0.296346	0.276921	0.815091	0.184591	0.240359	0.109155	0.433446	0.257117	0.281082	0.376555	0.141556	0.346258	0.00374972	0.687485	0.359176	0.19214
5	1	0.233513	0.0397574	-0.0428929	0.333609	0.162944	0.235094	0.380278	0.408819	0.064606	-0.179092	0.66046	0.307232	0.3527	0.84098	0.454353	0.033335	-0.098396	0.562906	0.290494	0.379148	0.575047	0.859139	0.0935794	-0.134637	0.964249	0.396836	0.60089	0.899764	0.347663	0.0734482	-0.166955	0.716534	0.339261	0.572369	1.01946	0.878212	0.0939337	-0.0739959	0.926193	0.375396	0.6432	0.702544	0.662339	0.0939792	-0.215176	0.963057	0.430385	0.651181
5	1	0.366394	0.489363	0.291406	0.384982	0.516232	0.326351	0.349468	0.332387	0.543452	0.305542	0.4826	0.519979	0.413347	0.48343	0.493613	0.545019	0.395899	0.530376	0.577345	0.485022	0.469155	0.518661	0.529562	0.458685	0.588709	0.568636	0.599377	0.608676	0.00124427	0.247081	-0.0642803	0.165352	0.243325	0.045272	0.103213	0.721006	0.630309	0.679699	0.707117	0.66543	0.76271	0.724785	0.390947	0.537195	0.336325	0.448242	0.587746	0.401831
6	1	-0.022927	-0.0342753	0.00533036	-0.0273307	0.0580494	0.159161	0.00474853	0.122467	0.0374313	-0.145051	0.142979	0.00122946	0.0136187	0.13971	0.687814	0.369494	-0.342449	0.712237	0.564478	0.554805	0.823365	0.61706	0.454464	-0.12162	0.715358	0.72586	0.869198	0.973214	0.782702	0.416231	-0.23894	0.663235	0.559522	0.505422	0.793157	0.567233	0.270861	-0.232301	0.498168	0.458255	0.292269	0.487542	0.951816	0.458042	-0.305699	0.767252	0.67328	0.575285
6	1	0.225912	0.183769	0.10138	0.203407	0.110562	0.192408	0.143078	0.133776	0.215202	0.0618546	0.234956	0.019758	0.144444	0.114651	0.396686	0.136332	0.195704	0.149979	0.274427	0.203565	0.230235	0.22265	0.0911941	0.107976	0.0947871	0.187721	0.145573	0.215966	0.183815	0.0800926	0.176549	0.0929252	0.25495	0.291927	0.317236	0.113926	0.00666264	0.0858778	0.0128855	0.138766	0.0382252	0.134475	0.190071	0.0879548	0.190323	0.090773	0.238575	0.399997
7	1	-0.0120612	-0.23546	0.0633451	-0.238705	-0.15405	0.0775111	0.00900994	0.1854	0.0159173	0.197757	0.0219859	0.0366322	0.203292	0.164569	0.276791	0.100857	0.2117	0.207756	-0.01426	0.231786	0.161519	0.360416	-0.0227833	0.386416	0.0781682	0.0641928	0.452388	0.314087	0.27606	0.0785077	0.437343	0.00956103	0.0666065	0.200859	0.25388	0.235793	0.111033	0.343393	0.100214	0.0614491	0.184389	0.193091	0.137746	0.0223575	0.262299	-0.0768045	0.0755282	0.0977526
7	1	0.684655	0.40214	0.511152	0.845735	0.603138	0.571635	0.871188	0.850999	0.531663	0.581815	1.11316	0.663389	0.669629	1.10093	1.26086	0.518815	1.20737	1.18969	0.600102	1.19765	0.939532	1.18868	0.565873	0.963349	1.3398	0.728346	1.07061	1.27288	1.30815	0.614481	0.884757	1.74079	0.772293	1.011	1.45689	1.46544	0.500288	1.34344	1.21862	0.669661	1.50982	1.08019	1.26012	0.546326	0.933628	1.40618	0.718883	1.05486
8	1	0.636527	0.476074	0.267522	0.615773	0.574638	0.46255	0.598376	0.541416	0.396954	0.218941	0.537556	0.489559	0.391722	0.530181	0.294138	0.289751	0.216989	0.333099	0.298292	0.114279	0.256457	0.313442	0.278781	0.126986	0.312048	0.296497	0.210225	0.299581	1.1272	0.696517	0.693347	1.0681	0.862215	1.00254	1.15287	0.795295	0.512824	0.623069	0.729735	0.565383	0.916096	0.77851	0.989261	0.564634	0.584119	0.861826	0.689583	1.24923
8	1	0.870441	0.330186	0.523382	0.716745	0.814899	0.671785	0.711768	0.920079	0.289028	0.41752	0.833515	0.835858	0.689348	0.755955	0.77599	0.285221	0.606126	0.680706	0.722889	0.771283	0.666488	0.803087	0.303785	0.32303	0.67522	0.640277	0.530963	0.60736	0.872578	0.283707	0.719223	0.699145	0.808949	0.872549	0.592444	0.775638	0.252737	0.659771	0.614638	0.651538	0.74572	0.542196	0.711616	0.221772	0.780426	0.592165	0.667131	0.8898
9	1	0.273075	0.0707968	0.0318524	0.0411552	0.13764	0.166387	0.115497	0.266306	0.106044	0.0147312	0.0812658	0.18573	0.192117	0.200184	0.773541	0.170253	0.0843545	0.148661	0.249104	0.421697	0.129784	0.624435	0.154467	0.0147663	0.167143	0.253169	0.349338	0.224486	0.322589	0.116705	-0.145489	0.130828	0.21548	0.175303	0.390775	0.611774	0.139986	0.181408	0.13796	0.167706	0.327195	0.0566229	0.231642	0.0843027	-0.286999	0.0759503	0.218722	0.0601427
9	1	1.15407	0.871432	0.644419	0.952054	0.569697	1.14185	1.17823	0.95548	0.812539	0.554527	0.745457	0.553624	0.880135	0.938396	0.709344	0.559719	1.05453	0.708682	0.374992	0.952987	0.955956	0.797683	0.568277	0.976409	0.766084	0.398236	1.06345	0.980874	1.05432	0.624516	0.908006	1.10846	0.334787	1.3381	1.05183	0.686183	0.489521	1.03306	0.756062	0.366277	0.913403	0.853241	1.06447	0.678463	0.8839	1.15472	0.388541	1.43365
10	1	0.021651	0.0234765	0.0351926	0.0216579	0.0550444	0.117877	0.0600929	-0.00514725	0.029572	-0.037658	0.0459484	0.0324344	-0.0185551	0.0360685	0.406678	0.409346	-0.0229971	0.398419	0.343171	-0.0996688	0.397234	0.397829	0.607007	-0.18621	0.568172	0.600498	-0.176319	0.547865	0.436152	0.0702551	0.340959	0.301157	0.066402	0.572645	0.282787	0.334778	0.352302	0.12388	0.323003	0.28457	-0.0124906	0.313823	0.525982	-0.109899	0.630166	0.22478	-0.0397923	1.1833
10	1	0.552675	0.883304	-0.27502	0.904616	0.627727	-0.229678	0.479058	1.00309	0.814758	0.216001	1.08448	0.85034	0.273484	0.748267	0.954003	0.5796	0.375419	0.872647	0.706334	0.428663	0.658224	1.03398	0.587683	0.551061	0.876015	0.765878	0.643125	0.808755	0.469134	0.0907159	1.01201	0.17273	0.339892	1.05096	0.414631	0.417679	0.0376314	1.08746	0.131437	0.295775	1.13028	0.408521	0.293153	-0.0147549	0.94506	0.0190628	0.213968	0.985246
11	1	0.154985	0.135887	0.170839	0.128365	0.127195	0.0366258	-0.0325153	0.241972	0.0918741	0.0731732	0.114	0.0534945	-0.0842014	-0.123599	0.334315	0.0659021	0.434722	0.0721371	0.0285555	0.0771744	0.00478159	0.444236	0.150554	0.213166	0.21659	0.220977	0.148255	0.139748	0.0846599	0.0214516	0.268541	0.0368647	-0.0174321	0.0110217	-0.0287441	0.394004	0.133784	0.296083	0.16873	0.233261	0.172903	0.135169	0.511005	0.143838	0.251691	0.335042	0.352197	0.519777
11	1	0.0195286	-0.0744228	0.0202236	0.02287	-0.0961234	-0.000915143	-0.012349	0.0145254	-0.0017795	-0.037277	0.0178992	-0.0169102	-0.0154119	0.0202719	0.657331	0.435158	0.342271	0.517678	0.620769	0.509146	0.680988	0.30077	0.43224	0.166074	0.441424	0.550636	0.246873	0.409501	0.37661	0.271307	1.06565	0.601495	0.599676	0.717917	0.475819	0.643654	0.400437	1.12629	0.855588	0.874833	1.00636	0.851207	0.552162	0.326132	1.34037	0.731383	0.798284	0.985863
12	1	-0.307923	-0.0645049	-0.518413	-0.330347	-0.42948	-0.327112	-0.335474	-0.192591	-0.0200833	-0.343455	-0.204273	-0.289356	-0.150039	-0.164448	0.0116525	0.0731901	-0.118518	-0.0499172	-0.102017	0.0215196	0.0143127	-0.105303	-0.010376	-0.202595	-0.132042	-0.196815	-0.077449	-0.0916288	-0.0311755	0.069475	-0.108784	-0.0537037	-0.0949498	0.0493216	0.0392444	0.35944	0.222874	0.429731	0.314056	0.308059	0.537648	0.495095	-0.00849905	0.0697632	-0.0484008	-0.0650834	-0.0634875	0.0693404
12	1	0.484658	0.175523	0.360881	0.297475	0.0277943	0.353669	0.195259	0.799816	-0.00438182	0.542049	0.491292	0.147874	0.556109	0.434867	-0.163619	0.282399	-0.275615	0.30439	0.41185	0.105729	0.280685	0.0354913	0.248055	-0.0178653	0.390862	0.362214	0.259231	0.344982	1.00615	0.12697	0.948327	0.894215	0.427574	1.09653	0.886696	-0.369019	0.463983	-0.507883	0.294643	0.472641	-0.0468246	0.186095	0.91083	0.0528682	1.09483	0.676589	0.297358	1.05101
13	1	0.433713	0.340216	0.271749	0.467949	0.331387	0.430567	0.487013	0.802408	0.208323	0.607689	0.80096	0.626258	0.860153	0.854064	0.989858	0.199422	0.915944	0.973692	0.758388	1.11547	1.07854	0.825786	0.192289	0.761694	0.858904	0.673879	0.940984	0.931669	0.964629	0.209494	0.757736	1.02852	0.742327	1.14092	1.01569	1.23784	0.210425	1.5645	1.27657	0.747862	1.4306	1.14455	0.833477	0.158328	0.717498	0.843278	0.665393	0.912759
13	1	0.0522831	0.816933	-0.0474699	0.184035	-0.302237	-0.233971	-0.280189	0.11648	0.106533	0.15965	-0.247829	0.0651915	-0.383779	-0.478257	0.173375	0.0551993	0.101312	-0.440838	0.0559058	-0.544082	-0.522594	0.156589	0.0711679	0.311438	-0.212503	0.00730046	-0.297741	-0.415792	0.314576	0.0645039	0.51504	-0.2996	0.023808	-0.368973	-0.525218	0.350113	0.0659051	0.588436	-0.318847	-0.0323809	-0.36995	-0.5087	0.309653	0.0504509	0.522888	-0.41167	-0.0458773	-0.464864
14	1	0.506638	0.491759	0.193776	0.686705	0.653835	0.590031	0.623155	0.634549	0.500646	0.273042	0.667701	0.643761	0.636755	0.644023	0.388728	0.462612	0.261492	0.623139	0.745321	0.566771	0.635945	0.611629	0.495386	0.370435	0.663652	0.704306	0.648273	0.707292	0.795729	0.560695	0.392383	0.805313	0.754896	0.769026	0.826923	0.56749	0.430244	0.719091	0.428162	0.669685	0.553243	0.665075	0.645567	0.414539	0.466084	0.552708	0.624642	0.599783
14	1	0.300603	0.436425	0.110237	0.507971	0.304454	0.214936	0.223498	0.194172	0.314612	0.22312	0.291643	0.39148	0.366764	0.350779	0.256983	0.46112	0.545598	0.463745	0.720319	0.666045	0.580388	0.279557	0.297995	0.502679	0.398487	0.467186	0.634844	0.611979	0.252606	0.351421	0.690224	0.453865	0.489128	0.67371	0.556793	0.222766	0.32747	1.01524	0.533939	0.609981	0.785646	0.69062	-0.0195685	0.271304	1.03975	0.433426	0.555223	0.718458
15	1	0.531894	0.113133	-0.00554634	0.517533	0.264607	0.456532	0.513832	0.418603	0.0850776	0.103674	0.370668	0.277658	0.328837	0.44783	0.273485	0.0643975	-0.0333	0.251961	0.172217	0.236806	0.288939	0.257712	0.0488703	-0.157227	0.207122	0.0892078	0.12228	0.125331	0.0932909	0.0368868	0.240829	0.242701	0.17462	0.240562	0.384486	0.196127	0.0609019	0.114281	0.122823	0.170235	0.165379	0.365778	0.0937808	-0.0113956	0.225967	0.185694	0.299154	0.284873
15	1	1.03186	1.08138	0.734209	0.898479	0.781559	0.985915	0.794516	0.876366	0.648954	0.798288	0.912256	0.833575	0.872887	0.91426	1.39249	1.06056	0.923966	1.11603	0.946258	1.32744	0.985241	1.33067	0.875829	1.1841	1.31385	1.20889	1.3618	1.3443	0.985074	0.695945	0.975003	1.0587	0.997172	1.00405	1.07745	1.56432	1.0183	1.07339	1.26944	1.04144	1.49717	1.16315	1.57096	1.1247	1.18787	1.3891	1.18276	1.51127
16	1	0.250459	0.224975	-0.0491517	0.0132788	0.215056	0.0551306	-0.0565995	0.306236	0.282308	-0.0334153	0.100941	0.149588	-0.0736095	0.248739	0.128318	0.219056	-0.0196035	0.122169	0.0676439	-0.201967	0.611196	0.127037	0.257291	0.0135871	0.320502	0.176303	-0.110014	0.7947	0.37474	0.291187	0.107144	0.23174	0.193611	0.0311451	0.354197	0.22621	0.22087	0.172201	0.256372	0.123361	-0.199056	0.529406	0.288859	0.245002	0.0399076	0.171395	0.13058	-0.0348362
16	1	0.709443	0.907953	0.224472	0.176313	0.766709	0.393226	0.171998	0.891281	0.740198	0.40874	0.285321	0.768734	0.702589	0.393522	0.941358	0.715705	0.673234	0.123327	1.03335	0.777334	0.370143	0.974694	0.52514	0.737342	0.494568	0.585976	1.27102	0.770572	1.12657	0.563215	0.547773	0.210007	0.671587	0.982521	0.435561	0.870559	0.543097	0.663847	0.0955782	0.788605	0.8722	0.37957	0.893851	0.462105	0.334025	0.0596351	0.593777	0.761621
17	1	0.128844	0.17635	-0.431054	0.228062	0.199353	-0.110829	0.440628	0.195126	0.246999	-0.378262	0.295966	0.26972	-0.0481317	0.527189	0.326354	0.360767	-0.176134	0.424434	0.401019	0.126717	0.619085	0.120873	0.184973	-0.353246	0.204521	0.199305	-0.0731642	0.398176	0.534816	0.56009	-0.0345732	0.676957	0.624865	0.329228	0.931307	0.100499	0.170997	-0.442298	0.19718	0.193228	-0.118448	0.414937	0.1448	0.205731	-0.280827	0.224466	0.229912	-0.0155894
17	1	0.653136	0.528134	0.639483	0.706602	0.342376	0.646779	0.485941	0.816146	0.690505	0.871236	0.74107	0.451169	0.829875	0.654153	0.395381	0.326352	0.4156	0.38537	0.310351	0.421972	0.397714	0.705706	0.645846	0.781063	0.732458	0.487672	0.815318	0.704601	0.854399	0.724716	0.943791	0.792975	0.550917	0.887162	0.784739	0.796428	0.678468	0.816675	0.800128	0.488686	0.887887	0.736651	0.750791	0.58617	0.793066	0.701655	0.45067	0.745889
18	1	0.638147	-0.00228536	-0.126187	0.499593	0.0369895	0.477024	0.115649	0.671955	0.0935707	0.0777819	0.564328	0.168513	0.594405	0.223652	0.257587	0.161427	0.87159	0.263732	0.360777	0.544588	0.247545	-0.0598539	0.0447717	0.950994	-0.0556645	0.0767262	0.352689	-0.0817995	0.0594558	0.0952117	1.09205	0.0582354	0.226143	0.408368	0.0557098	-0.257872	0.0160754	1.01615	-0.230297	0.078992	0.168736	-0.121853	-0.185225	0.040963	1.2049	-0.151586	0.105628	0.254385
18	1	0.721345	0.883932	0.146404	0.479423	0.832262	0.189903	0.687406	0.414257	0.475977	0.297714	0.460347	0.52882	0.187239	0.560061	0.538564	0.538175	0.53348	0.462727	0.525441	0.456717	0.530192	0.148357	0.149163	0.570244	0.270467	0.26714	0.390819	0.333712	0.314744	0.456472	0.257277	0.322525	0.491195	0.17656	0.447408	0.10828	0.0807414	0.571931	0.256802	0.203534	0.282399	0.303848	0.166528	0.277623	0.249172	0.215464	0.356138	0.0937418
19	1	0.310218	0.309632	0.244428	0.0825636	0.307755	0.36336	0.0667673	0.640812	0.44834	0.461901	0.19611	0.400197	0.722943	0.078327	-0.00545437	0.161855	0.75813	-0.318103	0.419731	0.413496	-0.217818	0.193382	0.238096	1.03826	-0.340541	0.589476	0.510738	-0.380322	0.585339	0.474653	0.68977	0.0302431	0.623432	0.719063	-0.0968299	-0.271521	-0.0226516	0.369878	-0.378981	0.164423	0.168145	-0.114597	0.636823	0.534006	0.481876	0.172309	0.522915	0.905148
19	1	0.797089	0.708428	0.957607	0.812452	0.529746	1.01062	0.915434	0.650275	0.610446	0.742145	0.757118	0.462063	0.822661	0.812507	0.848739	0.760763	1.04612	0.941849	0.590725	1.08889	0.963645	0.837427	0.760888	0.990147	0.930508	0.598563	1.06045	0.975175	0.747599	0.768834	0.851734	0.918424	0.649892	1.08351	1.12504	0.770483	0.715794	0.923895	0.805681	0.589113	0.997641	0.937935	0.890304	0.858624	1.0409	1.03943	0.665019	1.22425
20	1	0.086722	0.00022016	-0.0157241	0.108285	0.0871662	0.0719639	0.0994941	0.0915105	0.0605591	-0.0483689	0.12393	0.0837652	0.0796718	0.124185	1.21274	0.551936	0.176412	1.31833	0.986738	1.15241	1.22703	1.23269	0.621169	0.0868862	1.64399	1.21385	1.21328	1.57204	1.45173	0.593837	0.240369	1.51245	1.17442	1.50735	1.47769	1.25931	0.584813	0.165118	1.45681	1.14698	1.29935	1.43149	1.43533	0.59985	0.201824	1.54004	1.14211	1.41086
20	1	0.38514	0.534461	0.233426	0.328568	0.341632	0.206508	0.412876	0.338695	0.230975	0.264715	0.311583	0.30804	0.2798	0.46716	0.183378	0.158587	0.0841659	0.217315	0.272599	0.104024	0.339049	-0.006406	-0.021828	-0.114042	0.0828432	0.0936001	-0.0471873	0.291151	0.192785	0.159937	0.210559	0.343008	0.186388	0.302696	0.369616	0.490002	0.378914	0.293136	0.468393	0.528585	0.388433	0.677348	0.755736	0.660359	0.874839	0.881372	0.620255	1.23238
21	1	0.0269884	0.0178905	0.0540973	-0.0359684	0.0730605	0.15629	0.0913383	0.0512376	0.0323325	0.0528662	0.0572121	0.0224758	0.0336776	0.032759	0.648723	0.516973	0.654979	0.523835	0.590777	0.590005	0.615538	0.826092	0.625348	0.818193	0.639744	0.68756	0.767489	0.717602	0.76376	0.644774	0.815057	0.679269	0.741954	0.812623	0.78812	0.682512	0.47212	0.675937	0.538927	0.564393	0.58004	0.598512	1.01141	0.744743	1.065	0.80424	0.879434	1.07124
21	1	0.910091	0.605661	0.627735	0.85975	0.809071	0.932462	0.783054	0.908461	0.73123	0.612444	0.927215	0.856103	0.942904	0.913624	0.705833	0.439127	1.13283	0.423781	0.761795	0.59048	0.512305	0.558915	0.441555	0.938322	0.32556	0.699883	0.449709	0.511151	0.66733	0.80649	0.312004	0.964598	0.416623	0.697959	0.749685	0.513615	0.236743	0.980097	0.191761	0.682759	0.401954	0.358227	0.661578	0.527216	0.742496	0.504845	0.694577	0.588165
22	1	0.191393	0.776793	0.369403	0.816066	-0.715283	0.233115	-0.260511	0.0238404	0.0528859	0.399417	0.0642803	0.0820317	0.288917	0.218503	0.166138	0.0185886	0.669004	0.0800203	0.127182	0.620825	0.180452	0.0831053	0.0284785	0.463849	0.0714899	0.0871141	0.426928	0.221626	0.346703	-0.000981568	0.438609	0.0333086	0.0167348	0.312483	0.0397834	0.0840838	-0.0196466	0.17365	0.00313124	-0.039606	0.0938362	-0.111761	0.129023	0.0218642	0.188457	-0.0116543	-0.0222474	0.00922323
22	1	0.506023	0.089035	0.418179	0.582426	0.177218	0.630035	0.458861	0.378373	0.070524	0.306326	0.46002	0.143125	0.432506	0.386111	0.445058	0.0571991	0.374896	0.48732	0.216112	0.47823	0.419604	0.41782	0.0376533	0.344055	0.456014	0.205752	0.420241	0.468519	0.737117	0.0712824	0.55169	0.73648	0.271405	0.73333	0.679137	0.360742	0.0621166	0.314162	0.443321	0.190924	0.382568	0.311234	0.519614	0.0434537	0.429495	0.466471	0.136546	0.530141
23	1	1.56152	0.873452	-0.481097	1.49272	1.3069	1.49723	1.59227	1.46579	0.795499	-0.413436	1.3763	1.3063	1.48083	1.48532	1.25321	0.688798	-0.318395	1.1122	0.993358	1.11744	1.17962	1.37278	0.775404	-0.369148	1.31113	1.18609	1.35519	1.37606	1.11921	0.582672	-0.254638	0.862836	0.869082	1.01486	0.968196	1.27311	0.702629	-0.399017	1.08227	0.988354	1.12399	1.17933	1.57513	0.702723	-0.257161	1.23817	1.23459	1.60099
23	1	0.533127	0.830869	-0.42204	0.3649	0.151432	-0.122204	-0.122919	0.459018	0.621819	-0.534257	0.253627	0.0626807	-0.212716	-0.142848	0.671562	1.05745	-0.228368	0.372214	0.323072	-0.0177923	-0.0731882	0.557839	0.742235	-0.421698	0.338999	0.214083	-0.0969993	-0.0187733	0.497339	0.625782	-0.602526	0.198099	0.0820984	-0.212136	-0.162399	0.564218	0.813664	-0.422706	0.248085	0.236891	-0.171338	-0.146017	0.568395	0.67493	-0.52696	0.254923	0.133695	-0.175933
24	1	0.0636165	-0.000486372	0.0760454	0.0486239	0.0631787	0.133125	0.0830979	0.0504541	0.0466355	0.0145044	0.0438884	-0.0195326	0.00601492	0.00841733	0.605986	0.521142	0.500422	0.510742	0.567882	0.541838	0.646188	0.700604	0.498239	0.590197	0.655737	0.533794	0.666199	0.65769	0.775925	0.434465	0.811852	0.747281	0.434012	1.03809	0.672708	0.27087	0.208478	0.233239	0.284913	0.414822	0.21241	0.344916	0.97442	0.703483	0.700056	0.806892	0.603089	0.939916
24	1	0.131174	0.103837	0.174455	0.0860158	-0.0193979	0.208646	0.0327467	0.254021	0.0537477	0.1274	0.153533	0.139897	0.260136	0.177125	0.355059	0.00969746	0.868248	0.610996	0.0658927	0.867736	0.329056	0.253241	0.0256757	0.668539	0.25227	0.109727	0.560752	0.13823	0.157986	0.00388375	0.500599	0.124032	0.123341	0.409145	0.0604864	0.269617	0.0190009	0.914608	0.403407	0.097565	0.722639	0.197998	0.169006	0.00656224	0.590331	0.24376	0.0746452	0.506648
25	1	0.286855	0.104326	0.157151	0.223229	0.237663	0.256548	0.176959	0.426647	0.217796	0.197663	0.388957	0.295298	0.36235	0.27714	0.161261	0.121369	0.122738	0.187423	0.182231	0.20979	0.162132	0.355346	0.203719	0.153693	0.33209	0.327256	0.302148	0.259724	0.573115	0.278379	0.335891	0.521938	0.361185	0.48888	0.362119	0.302731	0.192057	0.15989	0.353304	0.279334	0.313988	0.293473	0.533342	0.273672	0.216751	0.459333	0.470988	0.446177
25	1	0.792404	0.566666	0.28718	0.588	0.61388	0.588169	0.712137	0.369497	0.215176	0.200986	0.209851	0.212002	0.205511	0.349874	0.910305	0.593986	0.400365	0.734388	0.669488	0.77375	0.778429	0.831811	0.606944	0.303577	0.668655	0.592868	0.67193	0.722673	1.27896	0.94502	0.449384	1.16483	0.908878	1.21105	1.12948	1.55292	1.14609	0.348499	1.40839	1.19812	1.41998	1.07539	1.31206	1.00107	0.46469	1.22874	1.0378	1.26008
26	1	0.967029	0.531776	0.427093	0.727459	0.340781	0.774571	0.646262	0.795768	0.404812	0.678449	0.506311	0.349446	0.792818	0.582349	1.30271	0.526989	0.39998	1.08911	0.511468	0.882081	0.970932	1.35762	0.508358	0.564317	0.95747	0.491297	1.062	0.929696	1.07033	0.556109	0.95472	0.639684	0.608313	1.16205	0.811658	1.34518	0.528047	0.471378	0.957544	0.539609	1.04441	0.917916	0.876251	0.780949	0.526965	0.779776	1.0586	0.932505
26	1	0.721577	0.71733	0.730352	0.82484	0.830607	0.735715	0.802587	1.03988	0.949408	1.24564	1.23783	1.01637	1.21001	1.16751	0.622344	0.606086	0.623815	0.69473	0.728496	0.648677	0.693449	0.909522	0.878083	1.05109	1.01607	0.884594	0.986027	0.947746	1.17708	1.05616	1.5405	1.44247	1.03879	1.43806	1.23305	0.375062	0.362068	0.330454	0.391653	0.353068	0.239758	0.342606	0.901591	0.841617	1.17758	1.014	0.70278	1.01941
27	1	0.0928702	1.13253	0.580453	1.11416	0.89922	0.98832	0.945811	-0.104774	0.842516	0.684928	0.798101	0.636834	0.866013	0.672135	0.128399	0.699328	0.4644	0.735585	0.587424	0.812067	0.754809	-0.170344	0.854319	0.989749	0.780858	0.61696	0.957889	0.689924	0.116353	1.18033	0.536823	1.05183	1.04226	0.873737	0.94111	0.386933	0.996085	0.553306	0.963043	0.876138	0.79785	0.92651	0.0747078	1.03333	0.561684	1.01004	0.822457	0.895992
27	1	0.222416	0.0690585	0.629781	0.294667	0.336924	0.409046	0.0488317	0.418423	0.257427	0.704473	0.462457	0.397582	0.582914	0.237929	0.510204	0.293095	0.693646	0.566107	0.355542	0.61273	0.286765	0.463925	0.297671	0.719862	0.599771	0.404532	0.676199	0.310533	0.466778	0.232317	0.5032	0.451115	0.273595	0.481404	0.237522	0.47083	0.240878	0.607931	0.500084	0.316302	0.513233	0.244145	0.245173	0.0330728	0.356383	0.23207	0.160709	0.244639
28	1	0.523968	0.579491	0.428742	0.755569	0.678285	0.730475	0.870319	0.154736	0.144452	0.257913	0.250133	0.21544	0.375085	0.413347	0.728775	0.65251	0.551001	0.818255	0.745508	0.827815	0.933755	0.252657	0.197442	0.415205	0.309058	0.249139	0.507065	0.480087	0.410258	0.565626	0.342211	0.720195	0.571169	0.624063	0.715697	0.581435	0.486979	0.589024	0.681142	0.581712	0.843287	0.884882	0.38841	0.552716	0.270709	0.741082	0.586721	0.575047
28	1	0.608576	0.54312	0.383252	0.41814	0.689772	0.590988	0.685869	0.637375	0.544484	0.463516	0.50089	0.337748	0.690714	0.504311	0.330332	0.289797	0.12577	0.251758	-0.0915597	0.261657	0.00616366	0.42478	0.429644	0.147144	0.25387	0.206285	0.376297	0.282248	0.520874	0.515979	0.34029	0.398756	0.34772	0.54289	0.491082	0.338657	0.289414	0.110687	0.180524	0.0448254	0.259584	0.135028	0.485859	0.383138	0.402642	0.343054	0.315467	0.57859
29	1	0.299302	0.247456	0.354738	0.406094	0.296739	0.24611	0.410081	0.228137	0.169609	0.412256	0.34628	0.203506	0.201251	0.275016	0.219152	0.273718	0.463255	0.38961	0.285873	0.17168	0.41311	0.0986044	0.19517	0.469624	0.290754	0.156733	0.0675744	0.234212	0.218017	0.297033	0.527461	0.441941	0.297168	0.114446	0.442382	0.204103	0.259381	0.650575	0.37122	0.303395	0.0700869	0.410133	0.180408	0.0596487	0.112513	0.124998	0.180754	0.124403
29	1	0.498994	0.482403	0.400855	0.697112	0.464391	0.606383	0.565636	0.450844	0.390916	0.249954	0.5287	0.197755	0.296801	0.229823	0.470399	0.446833	0.39112	0.588309	0.390904	0.507468	0.420393	0.400194	0.433626	0.557692	0.640068	0.693668	0.851012	0.817842	0.474124	0.393214	0.271079	0.506766	0.244344	0.309367	0.277019	0.385135	0.307911	0.221691	0.349939	0.105886	0.10418	0.0825372	0.440479	0.334352	0.2538	0.425654	0.187384	0.261207
30	1	0.730133	0.417288	0.321716	0.467874	0.692914	0.552276	0.635531	0.996935	0.446659	0.503463	0.741977	0.77309	0.87071	0.882359	0.938239	0.503262	0.224983	0.560064	1.0847	0.575665	0.6869	1.12545	0.549074	0.496716	0.810447	0.900956	0.908984	1.00913	1.02072	0.36798	0.90657	0.946034	0.691468	1.48155	1.19593	1.24371	0.535396	0.599372	0.870174	0.904152	1.04767	1.12171	1.08268	0.390844	0.946484	0.98275	0.691446	1.56354
30	1	0.459881	0.575086	0.312209	0.774088	0.708105	0.582156	0.734538	0.767372	0.66828	0.509813	1.03872	0.846004	0.975665	0.937994	0.820518	0.739842	0.65049	1.1223	0.931344	1.21241	1.07453	1.06578	0.751804	0.886524	1.31128	0.931182	1.83075	1.10756	1.28642	0.407657	0.833557	1.09945	0.449442	0.852309	0.416472	0.729698	0.731403	0.715482	0.89534	0.836281	1.37926	1.06884	0.756522	0.814748	0.677192	1.00157	0.953046	1.45459
31	1	0.598034	0.570511	-0.188947	0.744691	0.568784	0.542642	0.602513	0.368877	0.325197	-0.105433	0.412095	0.405903	0.356571	0.397156	-0.000103757	-0.239332	0.630901	-0.28313	-0.267685	-0.329939	-0.3674	0.0261088	-0.103515	0.327786	-0.139794	-0.144773	-0.175372	-0.204663	0.504841	0.32976	0.291517	0.332819	0.364104	0.303379	0.248444	-0.341232	-0.626811	0.761058	-0.657994	-0.626052	-0.825335	-0.781573	0.0254577	-0.262633	0.826322	-0.30072	-0.282636	-0.385433
31	1	0.191317	0.0630221	0.243957	0.0927683	0.202436	0.239598	0.250799	0.291461	0.205442	0.310125	0.132173	0.225447	0.252713	0.149627	0.40576	0.238807	0.673014	0.0683564	0.14572	0.352971	-0.0325137	0.327057	0.22854	0.528695	0.00866326	0.112809	0.277302	-0.0393445	0.357925	0.169944	0.241987	0.246847	0.189212	0.295772	0.210055	0.303514	0.176088	0.82261	-0.0624025	-0.0136696	0.345271	-0.165673	0.358014	0.0738714	0.431474	-0.108761	-0.0810384	0.169228
33	1	0.51943	0.0348175	-0.221354	0.568569	0.286849	0.456815	0.718307	0.50195	0.0607258	-0.114441	0.619731	0.313431	0.508959	0.636376	0.315498	0.0321601	-0.141713	0.278157	0.120739	0.293241	0.368794	0.301176	0.0209474	-0.0752631	0.292821	0.158507	0.317485	0.320475	0.485451	0.0476372	-0.0358697	0.436925	0.264869	0.416958	0.419964	0.48871	0.0625829	-0.346066	0.477588	0.2474	0.361668	0.614108	0.553169	0.0280636	0.120113	0.418254	0.256912	0.552505
33	1	0.531817	0.0126274	0.505351	0.415408	0.624964	0.510819	0.627156	0.567957	0.215489	0.490019	0.544409	0.567599	0.578516	0.602596	0.45406	0.197503	0.348581	0.369406	0.305235	0.330097	0.367886	0.449754	0.192513	0.422073	0.51639	0.486485	0.555474	0.529825	0.514204	0.190943	0.459563	0.634768	0.554136	0.7492	0.594716	0.147929	0.0351061	0.0578164	0.153426	0.158609	0.219203	0.165707	0.281389	0.00205462	0.129499	0.290538	0.317517	0.405522
34	1	0.648377	0.522743	0.49728	0.617548	0.472433	0.344467	0.465624	0.528677	0.427884	0.426304	0.50099	0.397708	0.314285	0.410302	0.975961	0.875696	0.795616	0.915296	0.881751	0.745215	0.988032	0.979486	0.803422	0.775457	0.897389	0.795398	0.675952	0.91736	0.320145	0.103386	0.206641	0.284094	0.0733826	-0.0251924	0.22266	1.0102	0.791092	0.760756	0.929407	0.772529	0.669618	1.01641	-0.0308293	-0.262285	-0.0950696	-0.0516068	-0.286535	-0.35984
34	1	0.0936782	0.16576	-0.0738246	-0.120032	-0.10812	0.0726446	-0.0960759	0.273136	0.306732	0.0995776	0.0898351	0.0593856	0.245877	0.00431652	0.170535	0.251373	-0.0384025	-0.0577765	-0.0600943	0.143034	-0.0746636	0.171509	0.276417	0.0129053	0.00374975	-0.0201647	0.210859	0.0483648	0.101937	0.133173	-0.102536	-0.109953	-0.13457	0.112906	-0.0686566	0.116977	0.197021	-0.0385195	-0.0825701	-0.0955646	0.101131	-0.0266867	0.126676	0.145276	-0.0555368	-0.0953718	-0.109091	0.108537
35	1	0.0388262	-0.220057	0.0356988	-0.230796	-0.066777	0.00796416	-0.0717858	-0.00606892	-0.0295665	-0.0214263	-0.0463161	0.0084526	0.00337961	0.0546237	0.220463	0.132019	0.0307293	0.130214	0.0848991	0.0583612	0.279902	0.0922888	0.0913187	-0.036716	0.0760288	0.157383	0.0340777	0.221919	0.168101	-0.00236369	0.167939	-0.020399	0.14156	0.2758	-0.146925	0.119338	0.105564	-0.0753135	0.0819299	0.228587	0.0221299	0.26885	0.143775	0.00932227	0.157723	-0.00106439	0.118294	0.255101
35	1	0.262233	-0.00560469	0.190437	0.177056	0.34068	0.269775	0.277617	0.364767	0.178507	0.251277	0.300106	0.196488	0.311995	0.103269	0.347585	0.0987525	0.27189	0.210339	0.0918429	0.37743	0.330536	0.245977	0.0922632	0.140123	0.293164	0.133199	0.22115	0.199082	0.513673	0.16542	0.366974	0.426457	0.182916	0.499439	0.265204	0.313181	0.0846223	0.210108	0.309916	0.0890324	0.345666	0.332611	0.413585	0.164583	0.240072	0.424027	0.194843	0.367488
36	1	0.53245	0.569757	0.0735933	0.367935	0.341818	0.0536822	0.272357	0.535755	0.481874	0.150838	0.426642	0.323231	0.181359	0.330953	0.637833	0.297831	0.607504	0.695185	0.175405	0.767045	0.531955	0.580202	0.212958	0.613524	0.634056	0.0904264	0.816435	0.456617	0.595953	0.137941	0.617745	0.626904	0.0573131	0.92609	0.44694	0.337404	-0.0870419	0.998047	0.50565	-0.188467	1.22169	0.334663	0.575319	0.123104	0.462189	0.546343	0.0957499	0.782395
36	1	-0.00251233	-0.0051977	-0.0150989	0.00740009	0.0190649	0.00233013	0.0280096	0.10158	0.0511919	0.0854835	0.0615089	0.00983367	0.123309	0.056496	0.192459	0.172045	-0.00503586	0.129559	0.134881	0.0414429	0.0966831	0.249146	0.122792	0.0856459	0.148222	0.038963	0.130863	0.0607394	0.473646	-0.160143	0.684284	0.10429	-0.423704	0.490297	-0.228852	0.444019	-0.0938508	0.647611	-0.0085086	-0.407833	0.354196	-0.294621	0.344525	-0.188008	0.715367	0.0203771	-0.328453	0.519017
37	1	0.320854	-0.097507	0.478432	0.391339	0.299152	0.371034	0.501764	0.552045	0.188304	0.781298	0.694722	0.238217	0.640169	0.642774	0.464112	0.236077	0.513066	0.489764	0.0310867	0.480305	0.454439	0.746093	0.26695	0.719344	0.676768	0.523701	0.796512	0.804354	0.691418	0.217498	0.848301	0.704903	0.321965	0.718266	0.669679	0.661319	0.248925	0.597976	0.439361	0.456527	0.728255	0.618837	0.340736	0.127527	0.31391	0.171541	0.282312	0.372605
37	1	0.224826	0.133021	0.33919	0.110759	0.0890054	0.275247	0.0436114	0.0498918	-0.0539856	0.0624307	-0.088406	0.038429	0.0327045	0.0129849	0.287418	0.0920419	0.937697	0.197451	-0.29901	0.806166	-0.0262319	0.25095	0.0857405	0.864542	0.185688	-0.319028	0.751489	-0.0464748	0.16804	0.125388	0.166901	0.144085	0.141203	0.243286	0.195112	0.22469	0.044672	1.06603	0.154356	-0.450546	0.884783	-0.14756	0.28314	0.122982	0.497263	0.15271	0.0179486	0.411125
38	1	0.328679	0.440186	-0.271878	0.581244	0.122989	0.514178	0.184569	0.409768	0.492749	-0.379331	0.585743	0.169659	0.675165	0.165372	0.1726	0.225976	-0.0341338	0.357771	0.0856435	0.322239	0.112012	0.216087	0.24047	-0.15612	0.324618	0.0311444	0.307595	-0.0213322	0.17082	0.307722	-0.423435	0.556317	0.00742805	0.513438	0.0954935	0.176706	0.228067	-0.0764644	0.393796	0.0955967	0.35645	0.0972058	0.688921	0.629703	0.016092	0.454579	0.367064	0.667827
39	1	1.14776	0.719847	0.578689	0.942725	0.567595	0.892667	0.708272	0.774787	0.513921	0.675522	0.683406	0.272553	0.690139	0.41306	0.995494	0.599327	0.542487	0.817993	0.51553	0.830993	0.647965	0.793741	0.370188	0.953383	0.729952	0.234141	0.841993	0.437151	0.790216	0.423365	0.872573	0.720788	0.269657	0.820237	0.463119	0.891081	0.379975	0.877755	0.855264	0.356211	0.953961	0.582454	0.760494	0.402927	0.720512	0.71468	0.252587	0.771922
39	1	0.267721	-0.112555	0.229097	-0.247931	0.0866679	0.310947	-0.0823101	0.689391	0.322392	0.568177	0.385512	0.381264	0.878591	0.481834	0.554428	0.416493	0.403874	0.65756	0.215862	0.438174	0.226792	0.728018	0.345323	0.648537	0.510622	0.40894	0.680811	0.475092	0.627485	0.289708	0.586278	0.344093	0.441369	0.81571	0.56452	0.587485	0.304116	0.638278	0.403792	0.256297	0.681936	0.41256	0.589535	0.230035	0.487245	0.298405	0.340347	0.764514
40	1	0.550792	0.601133	0.492897	0.579474	0.578754	0.539584	0.570683	0.0256304	0.0955912	-0.0153361	0.183169	0.0654383	0.0107227	0.0258441	1.69229	1.39171	1.68084	0.911157	1.22027	1.71265	1.42208	1.34547	1.18678	1.297	0.824619	1.07525	1.3348	1.18414	1.32683	1.06572	1.39264	0.777849	0.916627	1.3769	1.07899	1.79693	1.34394	1.93846	0.932766	1.12566	1.92214	1.37204	1.57527	1.1554	1.66734	0.85134	0.967605	1.57927
40	1	0.0197606	-0.0357674	-0.0471879	-0.0127629	-0.0672384	0.10499	0.0574729	-0.268922	-0.342594	-0.272306	-0.498225	-0.396394	-0.0306185	-0.099636	0.670184	-0.0206927	0.491134	0.045667	-0.0130025	0.0148278	0.048932	0.437176	0.41694	0.326228	0.271786	-0.0847901	0.0179469	0.00606371	-0.50204	-0.21683	-0.405934	-0.136989	-0.0149081	0.202509	0.245397	0.764911	0.00948694	0.563921	-0.00081407	-0.0414947	-0.109465	-0.0400638	0.237226	-0.11032	0.166114	0.0146654	0.120115	0.176955
41	1	0.557224	0.267223	0.379363	0.456227	0.431016	0.478616	0.572419	0.548896	0.34903	0.338551	0.485239	0.348268	0.453712	0.432477	0.592986	0.41322	0.415593	0.535198	0.329061	0.421495	0.24633	0.638209	0.461835	0.509327	0.610745	0.469942	0.563724	0.520007	0.760287	0.42827	0.603524	0.657158	0.476835	0.639424	0.572697	0.478096	0.369899	0.520796	0.495946	0.433251	0.447629	0.389083	0.64756	0.352599	0.612236	0.599718	0.472715	0.590029
41	1	0.551581	0.405249	-0.0975996	0.310505	0.480871	0.425415	0.495805	0.493473	0.390085	-0.228158	0.221866	0.431065	0.258283	0.404198	0.888951	0.596326	-0.0753464	0.419222	0.639264	0.599225	0.667974	0.596579	0.457163	-0.225851	0.25167	0.478117	0.269436	0.441034	-0.0572465	0.0212027	-0.478504	-0.170236	-0.00654677	-0.478162	-0.111462	0.473585	0.371469	-0.197943	0.167543	0.34895	0.144	0.303143	-0.0782886	-0.00634396	-0.290817	-0.113485	-0.0310409	-0.378509
42	1	0.220716	0.0956378	0.11024	0.320836	0.0303772	0.256223	0.189427	0.26967	0.0869838	0.186641	0.200948	0.00960502	0.228468	0.12664	0.204985	0.0241813	0.154953	0.121622	-0.0108008	0.142602	0.0329839	0.331315	0.083862	0.22434	0.340587	0.104133	0.362743	0.271856	0.40185	0.0093996	0.723977	-0.0101959	-0.00211214	0.347328	-0.0853995	0.173089	-0.0632239	0.31466	0.0205697	-0.0811867	0.202763	-0.0405771	0.244022	0.066051	0.242592	0.20648	0.0343264	0.293581
42	1	1.28733	1.09805	0.792582	1.166	0.835583	1.09177	1.1399	0.943125	0.828333	0.553566	0.993651	0.624383	0.944516	0.997782	1.33478	1.06237	0.743318	1.3011	0.828669	1.20911	1.31627	1.39146	1.0042	0.732483	1.41324	0.827012	1.35471	1.5143	1.40062	1.10266	1.04807	1.18854	0.870865	1.23783	1.22844	1.39962	1.1462	1.07215	1.19035	0.88426	1.21868	1.24915	1.4672	1.0639	1.09257	1.31358	0.81637	1.41546
43	1	0.00988441	0.613558	-0.89622	0.733047	0.718811	-0.0359412	0.870668	0.0533824	0.608932	-0.809473	0.77582	0.649023	0.0162466	0.775422	-0.0448464	-0.153187	0.0912757	-0.236018	-0.274698	-0.169877	-0.289141	0.150734	0.487008	-0.52803	0.608582	0.441542	0.105303	0.547236	-0.30682	-0.197215	-0.214967	-0.249079	-0.302187	-0.239424	-0.287478	0.0409483	-0.552342	0.796505	-0.718448	-0.710463	0.00375219	-0.7979	0.153336	-0.0873064	0.150411	-0.0636676	-0.364719	0.242387
43	1	0.0109164	0.0745047	-0.0539944	0.0651727	0.201458	-0.0679196	0.202914	-0.0880051	0.120452	-0.180551	0.0313618	0.29975	-0.218996	0.265505	0.23969	0.347445	-0.0940279	0.458388	0.585532	0.0669265	0.649233	0.0249729	0.225124	-0.216206	0.22814	0.478285	-0.125377	0.493613	0.346139	0.385485	-0.103707	0.566221	0.576537	0.0723939	0.595604	0.141092	0.34617	-0.192571	0.371627	0.582321	-0.0831073	0.598515	0.163722	0.21481	-0.132888	0.312495	0.407581	0.0080017
44	1	0.294816	0.3475	0.316487	0.254896	0.283024	0.297319	0.282999	0.304746	0.216765	0.378918	0.239214	0.311704	0.285076	0.355272	0.474147	0.193976	0.20308	0.266016	0.34565	0.157442	0.21862	0.496326	0.225073	0.31884	0.343131	0.368965	0.319633	0.39115	0.570087	0.234025	0.677336	0.422135	0.525581	0.505726	0.654894	0.287605	0.115871	0.171707	0.193518	0.200803	0.130285	0.172008	0.412415	0.124721	0.575487	0.261617	0.352829	0.473734
44	1	0.710778	0.139515	0.0424182	0.633763	0.58753	0.61614	0.707729	0.941732	0.188004	-0.00711159	0.800549	0.80588	0.524397	0.932883	0.815997	0.190806	-0.0307305	0.704267	0.721882	0.53636	0.962497	0.934646	0.192979	0.0351472	0.75649	0.768464	0.544396	0.984172	0.726674	0.153645	-0.108496	0.68409	0.607154	0.308695	0.692772	0.930689	0.176994	0.200803	0.690662	0.627112	0.523822	0.716233	0.722568	0.138883	-0.0302385	0.628433	0.547067	0.374399
45	1	0.0954768	0.215977	-0.0613484	0.317247	0.11121	-0.0334369	0.0119133	0.0540136	0.0936252	-0.129242	0.172753	0.166932	0.00415791	0.107787	0.0172102	-0.067308	-0.00740545	-0.0492945	0.0837382	-0.0931919	0.123674	0.0374017	0.0499216	0.0387755	0.0361104	0.0758105	0.0408008	0.0427669	0.123411	0.103748	-0.0166876	0.188567	0.254915	0.106845	0.20413	0.0485585	-0.0291744	0.0213667	-0.0310232	0.068851	-0.025815	0.087589	0.314323	0.158074	0.212737	0.230349	0.390992	0.258342
45	1	0.726642	0.776319	0.446482	0.845871	0.542453	0.604849	0.685657	0.593232	0.547012	0.374574	0.664258	0.571827	0.451154	0.589331	1.04641	0.76405	0.849132	1.23393	0.900945	1.05584	1.12331	0.818019	0.684788	0.556564	0.935728	0.79104	0.666064	0.830575	0.9599	0.715656	0.810132	1.01168	0.884772	0.812107	0.960731	1.21135	0.815895	1.09927	1.31945	1.04417	1.18077	1.2681	1.22217	0.816933	1.13067	1.36152	1.01341	1.26283
1	2	0.845688	0.852712	0.735311	0.76646	0.254443	0.797043	0.593664	1.12536	1.14849	1.04902	1.09814	0.371741	1.1207	0.744558	1.04423	1.0492	0.955754	0.94971	0.413981	0.994461	0.724248	1.26881	1.33052	1.29779	1.33488	0.455474	1.35491	0.846038	1.53229	1.38153	1.29999	1.58413	0.39609	1.50727	1.24292	0.945297	1.08736	1.04118	1.03498	0.395762	0.997743	0.575073	1.24269	1.3146	1.15877	1.33092	0.256811	1.26293
1	2	-0.0095063	0.156101	0.0267052	0.254817	0.25015	0.183811	0.306798	-0.079303	0.168325	0.0209167	0.229449	0.293722	0.184479	0.314913	-0.0924265	-0.214884	0.00171999	-0.0749679	-0.0112138	-0.0132297	0.00583621	-0.170106	-0.06218	-0.0216616	0.0831723	0.229691	0.101647	0.185919	-0.0755237	0.250182	0.0260107	0.439629	0.676606	0.507473	0.601604	-0.00887308	0.193759	-0.0240656	0.342535	0.567294	0.638816	0.466739	0.00369247	0.219142	0.00838992	0.398694	0.602925	0.574948
2	2	0.472744	0.52252	0.406942	0.513774	0.22218	0.458618	0.472831	0.468243	0.535279	0.473468	0.51296	0.149634	0.506688	0.495458	0.531507	0.498603	0.428019	0.513123	0.260951	0.530072	0.620619	0.669553	0.76249	0.715777	0.726185	0.125288	0.72653	0.644025	0.802661	0.969969	0.87127	0.924146	0.0862899	0.841183	0.669293	0.774257	0.869034	1.02625	0.818728	0.117491	0.935414	0.739366	1.09039	1.22644	0.739912	1.26252	0.452737	0.925643
2	2	0.0493065	0.924006	0.0608831	0.82475	-0.237273	0.0981013	-0.0776846	0.110234	0.0475197	0.0279032	0.0529424	-0.370385	0.00961509	-0.136909	0.0199257	-0.138262	-0.104989	-0.0717956	0.0859874	-0.187102	0.120649	0.0279991	0.00505833	-0.0516277	0.0489089	-0.108536	-0.0669261	0.0521686	0.413732	-0.121528	0.300796	-0.103696	-0.561849	0.312179	-0.30921	0.185161	-0.100411	0.0876521	-0.0557194	-0.0381378	0.0619663	-0.0176724	0.50789	-0.102832	0.470286	-0.041575	-0.306731	0.498923
4	2	0.728419	0.602308	0.650494	0.737672	0.384423	0.714725	0.698975	0.381588	0.591152	0.306468	0.554772	0.0608856	0.359159	0.243758	0.743094	0.335923	0.772255	0.567596	0.57054	0.875102	0.792264	0.403052	0.177304	0.385737	0.306686	0.311979	0.400357	0.392715	0.440376	0.25482	0.594898	0.375033	0.281391	0.581035	0.459648	0.347466	0.142684	0.540614	0.326713	0.191083	0.570683	0.358816	-0.140878	-0.0926199	0.0411127	-0.0985591	-0.239827	-0.0429768
4	2	0.019728	0.23909	-0.0796501	0.414604	0.339426	0.054434	0.4132	0.0166177	0.220023	-0.0775826	0.406052	0.326712	0.0466902	0.398422	0.184273	0.339068	0.0586282	0.509992	0.42997	0.288294	0.516593	-0.0223317	0.248953	-0.116291	0.488355	0.438591	0.119514	0.524436	-0.157325	0.223347	-0.270663	0.506515	0.463952	0.0549977	0.541031	0.255878	0.295634	0.113059	0.360091	0.333961	0.369306	0.410455	0.159569	0.244565	0.00642156	0.432593	0.264286	0.495624
5	2	-0.170205	-0.20588	-0.17847	-0.126208	-0.298146	-0.211247	-0.00106899	0.584748	0.494739	-0.0107846	0.572702	0.384018	0.38045	0.149527	0.73006	0.616566	0.373845	0.653291	0.583919	0.661691	0.139954	-0.0152458	-0.105948	0.25491	0.146019	-0.100258	0.011414	0.251496	0.666647	0.541198	-0.0187933	0.686495	0.386784	0.444077	0.132359	0.126295	0.051335	0.425824	0.265268	0.0335936	0.166729	0.129263	-0.191346	-0.252366	0.103486	-0.0509767	-0.318966	-0.100451
5	2	0.0181013	-0.102133	-0.0255584	-0.0297245	-0.00605536	-0.0174481	-0.0146031	0.172175	0.0392285	0.111457	0.131867	0.0677856	0.133168	0.180524	0.640448	0.252117	0.827025	0.625184	0.506683	0.815975	0.703347	0.769119	0.296776	1.01697	0.693824	0.651872	1.04278	0.972887	0.730761	0.302972	1.0433	0.736219	0.56158	1.00559	0.843595	0.791931	0.252201	1.4065	0.654434	0.536908	1.42357	0.937905	0.838943	0.270786	1.51705	0.760662	0.546863	1.48993
6	2	0.212408	0.263475	0.308751	0.48584	0.513742	0.209317	0.456785	0.37676	0.22028	0.655055	0.512573	0.759434	0.595674	0.481421	0.2037	0.0948448	0.221375	0.449485	0.317194	0.119266	0.38386	0.497527	0.172659	0.668789	0.515417	0.529307	0.639695	0.400369	0.39478	0.212365	0.747954	0.630383	0.823315	0.572511	0.584087	0.651783	0.141634	0.782089	0.682232	0.586732	0.672409	0.617315	0.59746	0.187825	0.897829	0.819295	0.898095	0.711944
6	2	0.301194	0.179387	0.108624	0.416774	0.130768	0.126149	0.450796	-0.000329433	-0.0335329	-0.158936	0.23006	-0.0286781	-0.135916	0.352754	0.611256	0.354017	0.494679	0.626593	0.268603	0.563678	0.5142	0.198922	0.0591801	0.0672189	0.435618	-0.0026437	0.187114	0.601738	-0.067388	-0.0974053	-0.129324	0.0770227	-0.0449781	-0.139162	0.203239	-0.101689	-0.143041	-0.297038	0.0839039	-0.0274661	-0.274506	0.333714	-0.174528	-0.102993	-0.245141	0.11348	-0.14342	-0.22992
7	2	0.872332	0.307016	0.831504	0.807902	0.793457	0.873117	0.810052	0.534378	0.259537	0.647513	0.654524	0.361271	0.692784	0.586428	0.873655	0.201379	1.09877	0.95454	0.653344	1.12708	1.08354	0.540208	0.148225	0.572391	0.512847	0.513597	0.581237	0.568247	0.956973	0.168166	0.860381	0.764698	0.924697	0.86162	0.850313	1.1945	0.17556	1.49788	1.35412	0.686447	1.4021	1.3554	1.5115	0.190318	1.33914	1.14626	1.16012	1.25446
7	2	0.0124841	0.00308078	-0.0091619	0.0180759	0.175495	0.0983866	0.0404357	0.0303055	0.025755	0.00353524	0.0278341	0.00036586	0.013283	0.00842442	0.0108648	-0.00916557	-0.25242	0.112312	0.527601	0.667154	0.766147	-0.0148433	-0.0496067	-0.366961	0.0803419	0.593388	0.676635	0.728378	0.145836	0.0880873	0.289582	0.198223	0.435358	0.585783	0.476065	-0.00716635	-0.0421833	-0.399282	0.0794061	0.524473	0.606019	0.649797	0.25528	0.210583	0.506094	0.264396	0.351406	0.411534
8	2	0.027138	-0.0361827	0.00300699	-0.0323018	-0.0651962	-0.362454	-0.0823017	0.0434135	0.0201647	0.0248595	0.0147116	0.0342593	-0.122119	0.011403	0.726948	0.229866	0.814333	0.277324	0.812623	0.702089	0.860899	0.715537	0.29025	0.834648	0.33613	1.03928	0.727788	1.04446	0.671982	0.277505	0.927004	0.342766	0.961736	0.786957	1.08015	0.650206	0.282226	0.993205	0.349053	1.01216	0.780401	1.09224	0.611291	0.293787	0.862781	0.356859	0.972646	0.763972
8	2	0.847606	0.856217	-0.40274	0.954682	0.792147	0.0436178	0.76757	0.83632	0.658148	-0.63232	1.11489	0.832871	-0.124333	0.692524	0.897539	0.825849	-0.602852	1.13929	0.891625	-0.1926	0.898436	0.806756	0.783118	-0.795857	1.22123	1.02325	-0.263365	0.772856	0.800671	0.698036	-0.736256	1.12555	0.982857	-0.22689	0.648809	0.857551	0.759448	-0.760486	1.23154	0.761378	-0.312806	0.66491	0.6994	0.453697	-0.274544	0.685899	0.477169	-0.0298133
9	2	0.0176418	0.0431644	-0.0264562	0.0447	-0.0703595	-0.0784463	-0.0395966	0.0495839	0.0474657	0.00791761	0.0458573	-1.83931e-05	-0.00250269	0.0203732	0.0581936	0.123217	1.21353	-0.13562	0.179126	0.518686	0.030147	0.523979	0.294734	0.665157	0.242901	0.29938	0.54321	0.334755	0.731209	0.43054	0.185531	0.565038	0.378246	0.566201	0.597169	-0.0413344	0.021532	1.49981	-0.247862	0.0758769	0.427006	-0.114396	0.243925	0.399054	0.761081	0.165826	0.527904	0.93685
9	2	0.504668	0.248445	0.210267	0.48792	0.306335	0.333966	0.0532961	0.460579	0.226322	0.232482	0.684726	0.421638	0.429073	0.279516	0.560465	0.277288	0.271755	0.758747	0.421837	0.49901	0.282116	0.314363	0.141196	0.247569	0.650302	0.374318	0.468506	0.571662	0.494961	0.271124	0.111788	0.173042	0.0461248	0.127975	-0.342727	0.429022	0.263897	0.270838	0.355809	0.218892	0.26859	0.0344172	0.429803	0.199018	0.142448	0.0621689	0.0134091	0.0656961
10	2	0.0194045	-0.018176	0.0280418	-0.025536	0.0152004	0.138395	0.0265214	-0.0196572	0.0594479	-0.0528416	-0.012995	0.0569477	-0.0559383	-0.0507113	0.492947	0.468339	0.0418967	0.592112	0.160671	0.107938	0.371043	0.718257	-0.201142	0.999671	0.10002	-0.203016	1.06129	0.582618	0.532898	-0.216317	0.53695	0.657926	-0.60053	0.742066	1.15412	0.714828	-0.600011	1.40511	0.333901	-0.726052	1.59619	1.07146	0.572229	-0.541931	0.847891	0.582734	-0.948601	1.02303
10	2	0.984293	0.904592	0.817827	1.00744	0.958628	1.06941	1.0804	0.871306	0.791639	0.701161	0.884005	0.831073	0.925069	0.952244	0.715529	0.59881	0.802584	0.689456	0.622219	0.784862	0.748672	0.889778	0.736828	0.886346	0.828286	0.751926	0.910463	0.880489	0.598279	0.632177	0.51972	0.643255	0.655695	0.667343	0.681806	0.618726	0.519327	0.763151	0.568857	0.518548	0.66944	0.610793	0.987691	0.979065	0.799111	1.09155	1.05386	1.08001
11	2	0.196328	-0.0852491	0.0843293	0.00577388	0.0124164	0.0940009	0.1713	0.212271	0.0497472	0.0753984	0.141895	0.0794946	0.122199	0.22576	0.10243	0.149898	0.172532	0.266359	0.00206792	0.288409	0.235128	0.0577009	0.0349072	0.0355164	0.076484	0.020904	0.175306	0.216342	0.195348	0.0406841	0.115187	0.153616	0.0822663	0.212088	0.318424	0.135936	0.0161105	0.192696	0.140246	-0.0339224	0.417052	0.383548	0.339952	0.00779541	0.295929	0.192951	0.09035	0.339418
11	2	0.48941	0.447618	0.467504	0.508424	0.436469	0.588682	0.478437	0.614886	0.591217	0.70962	0.694914	0.517235	0.979086	0.641993	0.797507	0.704017	1.00356	0.941727	0.691726	1.01209	0.837309	0.921885	0.853849	1.07242	1.11095	0.740276	1.27395	0.990963	0.803327	0.697672	1.52825	1.03399	0.634558	1.29262	0.882127	0.735624	0.63322	1.50039	1.04239	0.695955	1.10612	0.941035	0.775766	0.679344	1.3026	1.00199	0.706337	1.14865
12	2	0.0896589	0.0249094	0.0495361	0.0777176	0.0172848	0.0643352	0.0731364	0.0663375	-0.0137925	0.0358133	0.0527173	0.00201021	0.0541398	0.052887	0.973217	0.256793	1.10101	0.823125	0.625933	0.95372	0.786671	1.11669	0.299119	0.589398	1.32188	0.771531	1.27617	1.07106	0.433553	0.148675	0.317154	0.40847	0.359051	0.42252	0.371453	0.576493	0.151227	1.25332	0.387803	0.279054	0.50872	0.316016	0.743149	0.195399	1.07525	0.603024	0.396263	0.700445
12	2	0.312338	0.0777641	0.0800027	0.316275	0.340658	0.364045	0.451067	0.55303	0.337386	-0.0143269	0.589377	0.684942	0.616328	0.662699	0.538921	0.414989	0.0725226	0.81536	0.667111	0.68813	0.744253	0.470041	0.379055	0.200205	0.658359	0.504906	0.58579	0.610767	0.405454	0.413973	0.476578	0.667576	0.190689	0.569233	0.597708	0.533721	0.341773	0.113733	0.597343	0.484019	0.682507	0.593285	0.468843	0.249305	0.080974	0.391255	0.459662	0.440095
13	2	-0.0341075	-0.0311699	0.0240873	-0.031815	0.125889	0.120967	0.0529684	0.0238889	0.0197951	0.00789077	0.0205124	-0.0244937	-0.00346577	-0.014057	0.648784	0.627591	0.421056	0.564445	0.405008	0.562492	0.606366	0.33652	0.234484	0.40374	0.289344	0.200055	0.615878	0.398331	0.257349	0.167599	0.324296	0.234995	0.191616	0.529833	0.37711	0.374224	0.295813	0.428729	0.362962	0.269393	0.506484	0.438721	0.442502	0.342093	0.349105	0.388525	0.250104	0.611981
13	2	0.504336	0.466546	0.188908	0.728447	0.533128	0.153202	0.426962	0.270449	0.677904	0.151586	0.417993	0.443485	0.170054	0.377272	0.52486	0.367743	0.178268	0.786378	0.451562	0.14607	0.4355	0.377944	0.641652	0.192423	0.675458	0.552153	0.217516	0.532442	0.266648	0.441993	0.0404919	0.4557	0.412088	0.000400242	0.338805	0.33362	0.559789	0.0443536	0.67412	0.530855	0.00761641	0.380642	0.467761	0.368337	0.103231	0.759464	0.453904	0.0468025
14	2	0.136091	0.735751	0.0585806	0.231422	-0.152342	0.11139	0.098459	0.183663	0.11618	0.11345	0.234178	0.20553	0.22984	0.235626	0.436292	0.0385547	0.150018	0.415324	0.472936	0.459823	0.482469	0.269495	0.0472674	0.0406161	0.3286	0.256823	0.286277	0.235432	0.339777	0.0846303	0.186925	0.546076	0.294873	0.416794	0.236518	0.224933	0.0394888	0.203571	0.356032	0.159304	0.275962	0.121595	0.28065	0.0647884	0.08739	0.398612	0.184849	0.356036
14	2	0.297937	0.260293	-0.0755053	0.432901	0.442402	0.468227	0.496682	0.29087	0.219575	-0.100888	0.572958	0.463211	0.672012	0.798768	0.429708	0.323759	0.00824858	0.586612	0.591926	0.67774	0.752838	0.195213	0.0791664	0.0908395	0.371714	0.319103	0.529457	0.608949	0.18191	0.0877201	0.0221217	0.434382	0.32313	0.627515	0.692574	0.17689	0.106311	0.113182	0.394365	0.339716	0.572001	0.626849	0.302489	0.230181	-0.0440942	0.36635	0.343349	0.470565
15	2	0.407359	0.502741	-0.296704	0.572973	0.465863	0.350845	0.430531	0.376831	0.418273	-0.229839	0.463422	0.399512	0.418683	0.417736	0.560877	0.591335	-0.311833	0.628855	0.614275	0.611284	0.683518	0.494504	0.529485	-0.223115	0.482531	0.501869	0.453842	0.48574	0.427038	0.271587	0.24682	0.184008	0.198982	0.367912	0.158127	0.602404	0.487303	-0.0359307	0.528822	0.450701	0.761626	0.508518	0.157096	-0.086412	0.717768	-0.192868	-0.163545	0.0798323
15	2	0.396423	0.622562	0.240927	0.863335	0.68041	0.16374	0.809258	0.264333	1.07814	0.0173058	1.117	0.925678	0.139836	1.11619	0.437153	0.175373	0.683873	0.527188	0.335485	0.093819	0.505608	0.4273	0.755992	0.391758	1.26989	0.877163	0.162784	1.24054	0.45687	0.118335	0.872654	0.518528	0.279665	0.129899	0.479451	0.443564	0.0498759	0.838612	0.456787	0.280247	0.0882536	0.438295	0.444738	0.0697034	0.935695	0.446312	0.223012	0.136594
16	2	0.481296	0.200454	0.0956538	0.842349	0.0749086	0.464807	0.637622	0.534568	0.0999617	0.161588	0.922204	0.201878	0.570216	0.757902	0.218938	-0.00832122	-0.0464976	0.397222	0.222836	0.216353	0.426126	0.586811	0.073364	0.161277	1.02551	0.278736	0.633487	0.925871	0.609153	0.0711294	0.19186	1.03898	0.265883	0.671379	0.901555	0.404732	0.0153479	0.11792	0.60973	0.250623	0.420149	0.548684	0.498042	-0.00139324	0.20501	0.767304	0.229071	0.577737
16	2	0.00191341	0.258302	-0.204277	0.125743	-0.0578777	-0.0720137	-0.137826	0.0681195	0.130543	-0.0685991	0.13898	-0.0535999	0.0593963	-0.124286	0.239523	0.555051	0.151574	0.501352	0.876947	0.0144814	1.14012	0.272384	0.459469	0.116084	0.457317	0.514545	0.107666	0.510805	0.295183	0.278428	0.0739325	0.346207	0.0592713	0.263196	-0.145705	0.240557	0.463912	0.113923	0.437143	0.872399	-0.0134402	0.88415	0.119275	0.201321	-0.174993	0.199854	0.0851193	-0.0451086
17	2	1.40265	1.08506	0.946485	1.12658	1.19255	0.882999	1.01935	1.45002	1.05754	0.995643	1.17442	1.24458	0.957344	1.09749	1.52416	1.08163	1.1608	1.20905	1.37233	1.09024	1.13774	1.35986	1.02359	1.01332	1.21552	1.32724	1.03982	1.26907	1.48138	1.04069	1.07438	1.13871	1.19871	0.961992	1.03071	1.04051	0.805678	0.935163	0.95817	0.979182	0.906918	0.967009	1.50374	1.05469	1.09801	1.17317	1.18278	0.973694
17	2	0.133006	0.180446	0.0824176	0.147849	0.338315	0.147815	0.247057	0.22224	0.175309	-0.0420794	0.229663	0.38446	0.0944152	0.351731	0.173975	0.0426985	0.159503	0.0471804	0.16082	0.197018	0.202866	0.325961	0.181548	0.016324	0.293202	0.370465	0.178952	0.449134	0.926862	0.333387	-0.24155	1.02295	0.34948	0.228286	1.19097	0.657855	0.246705	-0.001403	0.597385	0.340229	0.310946	0.765554	0.917473	0.319692	-0.134074	0.923288	0.320237	0.297391
18	2	0.548298	0.50101	0.59981	0.569601	0.387292	0.748454	0.740932	0.560745	0.478161	0.656271	0.58315	0.354651	0.804912	0.706063	0.692982	0.556086	0.676445	0.631108	0.45158	0.805919	0.871663	0.441014	0.365518	0.531901	0.392286	0.351686	0.557189	0.566542	0.37913	0.351867	0.331727	0.398463	0.143834	0.554563	0.635866	0.00391682	-0.0752905	0.31228	-0.0865587	0.404809	0.0679158	-0.0230947	0.105789	0.0277574	0.268602	0.0223614	0.284031	0.198299
18	2	0.182018	0.569581	-0.000218952	0.355047	0.10391	0.075782	0.117343	0.66937	0.611632	-0.0844465	0.726991	0.731274	0.281964	0.68304	0.235013	0.166938	0.0428066	0.258841	0.328238	0.135089	0.284227	0.360901	0.325084	-0.105873	0.387149	0.439344	0.0980536	0.473079	0.431008	0.348031	-0.118169	0.436496	0.550535	0.098744	0.548744	0.776784	0.648889	-0.179121	0.86375	0.910374	0.198521	1.0141	0.762081	0.738254	-0.354453	1.00555	0.909082	0.0864023
19	2	-0.169332	0.466337	0.482617	0.674537	0.307859	0.453315	0.0863282	-0.428058	0.330802	0.828367	0.815807	0.522014	0.667292	0.158435	-0.0462066	0.234048	0.521154	0.497156	0.402075	0.425587	0.219233	-0.371813	0.263999	0.84091	0.816385	0.573856	0.666699	0.222568	0.541333	-0.224253	-0.0826822	-0.315563	0.118886	-0.127731	0.512501	-0.3977	0.28844	0.892794	0.835115	0.612618	0.710381	0.243109	0.337728	-0.228026	0.015104	-0.16461	0.206832	0.0244343
19	2	0.397138	0.173385	-0.0719146	0.381944	0.284	0.318121	0.4032	0.337396	0.158514	0.346251	0.246407	0.190779	0.363978	0.12576	0.853648	0.321421	0.00728615	0.728202	0.547707	0.758667	0.726086	0.592696	0.286217	0.175839	0.520357	0.431379	0.58298	0.458536	0.355137	0.168685	0.75247	0.163646	0.225755	0.506899	0.0513525	0.644419	0.253429	0.0775389	0.581285	0.341382	0.534948	0.380534	0.510166	0.205217	0.492517	0.337063	0.309972	0.579588
20	2	1.01194	0.941403	0.579001	1.25992	1.00336	0.958749	0.231124	0.670965	0.746872	0.38882	0.906433	0.773815	0.66652	0.058337	1.01394	0.927194	0.615978	1.18041	0.941633	1.02152	0.153267	0.87693	0.893123	0.553389	1.14443	0.895684	0.943926	0.0981692	1.1563	0.964962	0.81938	1.48104	0.991451	1.24908	0.26063	0.810665	0.785237	0.73667	1.02142	0.734756	0.966022	0.0213916	1.39075	1.05029	0.811746	1.50917	0.960371	1.40879
20	2	-0.0171663	-0.0540364	-0.0132262	-0.0718807	0.0191181	-0.0119844	-0.0205386	0.0834462	0.0807617	0.0373673	0.124582	0.114826	0.137494	0.137262	0.675915	0.469404	0.431067	0.458784	0.602889	0.43287	0.446769	0.749063	0.539876	0.417268	0.620062	0.798051	0.728679	0.683879	0.693132	0.505531	0.28975	0.65606	0.707375	1.04145	0.674741	0.654449	0.557043	0.39266	0.777539	0.921772	0.64658	0.883051	0.468965	0.379669	0.0870765	0.453899	0.538061	0.63007
21	2	0.232244	0.0868356	0.0832522	0.0717472	0.131113	0.164066	0.049006	0.398121	0.210112	0.013108	0.198978	0.198905	0.191877	0.154052	0.802172	0.516973	0.916191	0.24532	0.612232	0.787575	0.0206901	0.816459	0.516677	0.925879	0.215394	0.569514	0.806893	0.0218138	0.966311	0.546595	0.451898	0.36161	0.654552	0.64031	0.226673	0.892682	0.565105	1.25021	0.230914	0.668568	0.953342	0.00663187	0.81482	0.425762	0.810801	0.121979	0.642953	0.730209
22	2	1.38511	0.768259	0.776875	1.77779	1.45687	1.50261	1.6952	1.46017	0.755264	0.796009	1.93472	1.67151	1.66024	1.9774	1.43886	0.710487	0.947455	1.63868	1.35551	1.66859	1.65463	1.28961	0.727659	0.662709	1.72423	1.64687	1.44385	1.81704	1.39237	0.741722	0.738698	1.87359	1.64542	1.53157	1.89509	1.13598	0.621365	0.828958	1.19077	0.961413	1.22184	1.17937	1.36555	0.685183	0.859982	1.51385	1.24786	1.40823
22	2	0.026872	0.0293068	-0.00160829	0.0266112	0.259262	0.0358474	0.0526833	-0.0202859	-0.0230189	0.00414733	-0.00941992	0.0454402	0.034875	0.0284786	0.336873	0.0235298	0.518897	0.54537	0.128031	0.807484	0.751433	0.584168	0.0789046	0.410206	0.544533	0.184288	0.309274	0.430439	0.493486	0.0702189	0.426475	0.428099	0.140208	0.164377	0.26387	0.904618	0.111483	0.726808	1.00705	0.271079	0.744594	0.892522	0.276727	0.0450033	0.242052	0.275157	0.0970621	0.113993
23	2	0.581589	0.331427	0.406762	0.775192	0.510349	0.796848	0.891471	0.448159	0.363521	0.361026	0.661283	0.641619	0.702179	0.909228	0.408745	0.253193	0.294872	0.69873	0.360241	0.528789	0.528414	0.336176	0.301519	0.316779	0.546016	0.489352	0.4998	0.608741	0.467525	0.341855	0.586088	0.752488	0.433908	0.621924	0.680218	0.431668	0.344585	0.573295	0.747009	0.479233	0.54416	0.5934	0.362437	0.20602	0.531618	0.595911	0.148604	0.301183
23	2	6.42131e-05	0.00609206	0.033278	-0.0201176	0.0854082	0.300866	0.12554	0.05348	-0.00117042	-0.0203644	-0.0151271	0.00981159	-0.0385366	-0.010136	0.69506	0.552698	0.462134	0.269534	0.49416	0.525871	0.625429	0.900543	0.779297	0.789053	0.305831	0.600783	0.858941	0.90849	0.792226	0.827354	0.925252	0.34049	0.700844	1.00393	1.03707	0.837103	0.850794	0.864863	0.345893	0.694424	0.946633	1.0147	0.726929	0.791142	0.919589	0.314709	0.683424	1.02288
24	2	0.551208	0.661509	0.29627	0.698394	0.488097	0.460646	0.450758	0.489677	0.651823	0.208789	0.663962	0.494571	0.393211	0.428586	1.19117	0.813251	1.25629	1.02962	0.872608	1.29821	1.13012	0.917944	0.767313	1.03507	0.889432	0.794961	1.03255	0.981964	0.711272	0.849293	0.454079	0.909281	0.692527	0.633645	0.658655	1.22208	0.803151	1.35378	1.06152	0.902641	1.35803	1.15713	0.814501	0.828604	0.575495	0.971218	0.722266	0.729516
24	2	0.330262	0.158462	-0.180706	0.732378	0.34152	0.682965	0.504693	0.238695	0.12519	-0.24183	0.577411	0.169932	0.471574	0.371176	0.364607	0.109043	0.0275739	0.566834	0.571796	0.592988	0.551738	0.199593	0.0870003	0.207401	0.426337	0.495105	0.228324	0.361191	0.05576	0.0924653	0.315759	0.290901	0.399942	-0.0216474	0.0872424	-0.0312324	0.0121891	0.343649	-0.0710867	0.271808	-0.244622	-0.302764	0.0573696	0.0109379	0.212073	0.154045	0.248752	0.0306077
25	2	1.1935	0.623198	0.675572	1.16868	0.401829	0.960458	1.08984	0.93266	0.754076	0.553964	0.854966	0.115595	0.70955	0.7672	1.17176	0.433897	0.728016	1.0594	0.42035	0.876693	0.774324	0.955368	0.341803	0.841908	1.03174	0.336715	0.878645	0.830386	0.756823	0.265598	1.00219	0.824819	0.168142	0.863737	0.778284	0.737322	0.226974	0.873326	0.747936	0.213334	0.737977	0.641697	0.92421	0.299796	1.40923	1.06994	0.172918	1.23745
25	2	0.37409	0.142375	0.362643	0.377169	0.34855	0.376637	0.364437	0.425951	0.0794197	0.431793	0.439217	0.421036	0.446932	0.439777	0.55988	0.126673	0.578717	0.593138	0.54198	0.600417	0.591366	0.737591	0.110226	0.790011	0.770491	0.732208	0.813133	0.800635	0.884812	0.139254	0.948975	0.900276	0.871333	0.981477	0.975977	0.688238	0.118342	0.799834	0.702113	0.642263	0.763801	0.733566	0.903494	0.14221	0.987356	0.922248	0.863738	1.00922
26	2	1.139	0.753528	0.421226	0.812137	0.973082	0.855079	1.1476	0.729718	0.566926	0.248209	0.611006	0.678321	0.557073	0.744232	1.14645	0.761372	0.49442	0.810187	0.990732	0.842629	1.20437	1.18708	0.77398	0.414629	0.840396	1.09673	0.848794	1.22086	1.40888	0.803648	0.425296	0.898543	1.1087	1.0166	1.30631	1.03332	0.78139	0.354585	0.821788	1.12181	0.756913	1.10718	1.32836	0.80025	0.596383	0.950686	1.18906	1.18574
26	2	0.77244	0.771437	0.610686	0.816224	0.730585	0.533627	0.688713	0.758674	0.688846	0.565793	0.64672	0.634301	0.383575	0.52848	0.600508	0.58833	0.583091	0.70614	0.572003	0.522667	0.600808	0.679281	0.64872	0.731169	0.749379	0.665319	0.647281	0.742631	0.656604	0.598308	0.580443	0.616068	0.643641	0.449119	0.61522	0.631491	0.539001	0.726827	0.677004	0.558828	0.617812	0.620092	0.61458	0.499131	0.536298	0.55567	0.486559	0.334972
27	2	0.627778	0.0374965	0.471994	0.448629	0.157857	0.613946	0.609624	0.99386	0.0543263	0.739287	0.671638	0.226687	0.981496	0.955568	0.729896	0.0766807	0.463819	0.556325	0.210792	0.656497	0.669129	0.873527	0.085219	0.573589	0.614714	0.226832	0.76644	0.836752	1.21668	0.103838	0.826177	0.80255	0.265453	1.16191	1.18906	0.80556	0.0665332	0.776331	0.555267	0.191629	0.793293	0.739735	1.18188	0.098249	0.871092	0.792695	0.278022	1.21131
27	2	0.776559	0.595602	0.545488	0.677499	0.657221	0.592757	0.639246	0.741712	0.622987	0.401568	0.628486	0.729011	0.447361	0.735961	0.242848	0.175322	0.340108	0.251807	0.209497	0.303778	0.162481	0.189261	0.123407	0.26149	0.153561	0.21099	0.225357	0.172119	0.678808	0.495218	0.897165	0.630379	0.667232	0.801133	0.733848	0.106403	0.0804119	0.250836	0.116302	0.0612285	0.143744	-5.25168e-05	0.522124	0.436606	0.512991	0.436728	0.599635	0.461324
28	2	0.617621	0.494668	0.663291	0.552244	0.657115	0.529462	0.669788	0.645873	0.486009	0.48244	0.61788	0.570881	0.510354	0.538244	0.65362	0.559548	0.723539	0.881178	0.668975	0.888797	0.674045	0.551196	0.428144	0.366219	0.67692	0.454524	0.582933	0.436918	0.0983781	-0.132414	-0.100529	0.11548	-0.155432	0.0632955	-0.199476	0.220574	-0.0135132	0.311415	0.437975	0.0425896	0.650186	0.0212817	0.250239	0.001453	0.200656	0.319311	0.0368067	0.376328
28	2	0.591529	0.405942	0.917836	0.29956	0.50804	0.798349	0.508172	0.701764	0.472812	1.0952	0.33518	0.644163	0.904233	0.628936	0.494644	0.329989	0.528396	0.296398	0.410252	0.572416	0.390403	0.781212	0.474179	1.05282	0.397434	0.67446	0.981871	0.614947	0.48791	0.313866	0.556016	0.2767	0.325928	0.610707	0.344895	0.727342	0.354326	1.17662	0.331447	0.550719	1.00899	0.479287	0.387589	0.0484328	0.666874	0.143421	0.134004	0.758372
29	2	0.268061	0.649472	-0.176319	0.77116	0.83611	0.230877	0.8184	0.285082	0.427452	-0.128656	0.536312	0.549782	0.251344	0.568031	0.14711	0.499028	-0.231329	0.727574	0.979362	0.16316	0.877018	0.202064	0.454795	-0.248111	0.644448	0.840457	0.164467	0.782967	0.132616	0.391155	-0.297633	0.50716	0.604926	0.0659708	0.610849	-0.0545609	0.278949	-0.418553	0.349038	0.597639	-0.147325	0.536228	0.523757	0.624522	0.192188	0.954003	0.773116	0.53079
29	2	1.07281	1.08318	0.717501	1.18728	1.3254	1.08179	1.15985	1.26224	1.19122	1.00945	1.33032	1.49311	1.35055	1.23152	0.808729	0.536023	0.953567	1.04805	0.804397	1.06837	1.01628	1.31904	1.0882	1.36957	1.52908	1.47989	1.68708	1.35952	0.21025	0.319689	0.0711004	0.29506	0.388303	0.190453	0.368056	1.06797	0.794124	1.81824	1.14731	1.02479	1.44672	0.993291	1.11851	0.808285	1.19582	1.3618	1.14932	1.40204
30	2	0.725489	0.189203	0.271136	0.560946	0.293389	0.659583	0.668393	0.672118	0.155959	0.207555	0.532098	0.223212	0.56905	0.593179	0.550547	0.214113	0.0897189	0.588907	0.324199	0.643473	0.716756	0.598436	0.140736	0.348907	0.423315	0.206601	0.565786	0.486676	0.724036	0.139933	0.620414	0.465319	0.217736	0.740539	0.489558	0.626456	0.173386	0.456067	0.52537	0.237844	0.716403	0.600774	0.916073	0.175258	0.430876	0.694899	0.300555	0.952109
30	2	0.320311	0.553111	-0.0523266	0.157899	0.409548	0.17022	0.435188	0.32587	0.546711	-0.084128	0.155048	0.416928	0.141458	0.447157	0.274573	0.414108	0.10953	0.0765353	0.332178	0.288224	0.247984	0.354458	0.584532	0.0886261	0.169028	0.539328	0.344363	0.581905	-0.085196	-0.189662	-0.250339	-0.0839	-0.292905	-0.34067	-0.351356	-0.217093	-0.401086	0.143591	-0.182724	-0.498566	-0.119141	-0.578922	-0.149811	-0.267096	-0.206085	-0.0641419	-0.364453	-0.340117
31	2	0.472719	0.375797	0.575321	0.410829	0.274888	0.548168	0.48816	0.163714	0.101053	0.191274	0.141889	-0.00618125	0.180706	0.146181	1.3551	1.00687	1.83906	1.05925	0.838197	1.64974	0.952559	0.933012	0.710391	1.23003	0.760567	0.49204	1.10644	0.666514	0.684657	0.61557	0.724296	0.47631	0.356605	0.650339	0.226684	1.35705	1.08398	1.72513	0.961965	0.776187	1.41565	0.655112	1.0017	0.802369	1.17245	0.65562	0.566587	0.990903
32	2	0.0141609	0.0433705	0.355541	0.161093	-0.0597887	0.425172	0.28409	0.00108732	-0.00341379	0.275799	0.0774087	-0.0244501	0.332136	0.210627	-0.0149078	0.0683513	0.640677	0.215487	-0.029141	0.663087	0.404074	0.017834	0.0188989	0.46239	0.153935	-0.0256103	0.524186	0.342816	-0.0233842	0.171753	0.066637	0.231815	0.183735	0.333794	0.34604	0.0245819	0.106278	0.766918	0.282261	-0.0300154	0.669073	0.424841	0.0101386	0.0147438	0.337974	0.121006	0.0101836	0.492325
32	2	0.185286	0.0879708	0.100377	0.127148	0.134622	0.215126	0.208472	0.230373	0.172642	0.0543141	0.204729	0.0874512	0.276301	0.223364	0.360971	0.115386	0.240093	0.120347	0.366822	0.298569	0.340314	0.364735	0.174597	0.139716	0.1943	0.361027	0.350502	0.390283	0.256021	0.0919708	0.110595	0.164182	0.106883	0.381908	0.23213	0.421911	0.173173	0.171002	0.177505	0.223495	0.3608	0.464806	0.343834	0.0980333	0.253381	0.200077	0.108799	0.553095
33	2	0.55942	0.44915	0.760577	0.706793	0.428708	0.819726	0.595392	0.532387	0.505316	0.521423	0.785278	0.587015	0.899926	0.711382	0.57423	0.547769	0.945497	0.610935	0.536048	0.740779	0.597835	0.536816	0.527749	0.757902	0.92799	0.638334	1.17671	0.80391	0.529008	0.513599	0.661019	0.877613	0.600521	1.08894	0.771612	0.323198	0.291079	1.36306	0.648451	0.363851	0.893566	0.481314	0.402782	0.430108	0.80234	0.843284	0.585472	1.12261
33	2	0.45163	0.435542	0.286754	0.510099	0.370643	0.42198	0.44656	0.524734	0.456393	0.541546	0.600101	0.590343	0.5705	0.607575	0.472697	0.416409	0.394196	0.484593	0.463628	0.404939	0.496296	0.759049	0.622723	0.848077	0.856651	0.8411	0.746269	0.844119	0.73737	0.593802	0.756406	0.815711	0.833176	0.735935	0.769322	0.582453	0.458972	0.930995	0.693025	0.745335	0.68088	0.710657	0.670277	0.547702	0.947739	0.805379	0.893798	0.836027
34	2	0.302804	0.197786	0.112343	0.337265	0.00992433	0.222561	-0.0985424	0.158922	0.0954672	0.111305	0.180397	0.0667672	0.169801	0.0344449	0.487021	0.256381	0.1146	0.376903	0.0281414	0.376661	-0.117256	0.307053	0.224294	0.344317	0.257613	0.116691	0.348154	0.118004	0.0234495	0.181551	0.596388	0.0128721	0.19404	0.211316	0.360374	0.627211	0.416315	0.493676	0.501443	0.240262	0.692095	0.194025	0.482808	0.365029	0.53611	0.515244	0.188717	0.603236
34	2	0.119785	0.383305	-0.632294	0.372775	0.3581	-0.48484	0.704605	0.279584	0.252044	-0.535646	0.327496	0.252159	-0.42446	0.538193	-0.0566055	0.39498	-0.492602	0.228588	0.425649	-0.39233	0.6908	-0.0336428	0.409277	-0.677252	0.290687	0.425851	-0.535354	0.82579	0.182021	0.343453	-0.44859	0.428337	0.30139	-0.371437	0.701304	-0.0511201	0.37883	-0.541824	0.304731	0.388291	-0.459274	0.818495	0.0765309	0.272588	-0.309141	0.348701	0.212618	-0.298629
36	2	0.479822	0.412301	0.0681499	0.452577	0.36635	0.351416	0.542534	0.321098	0.24169	0.0930256	0.226419	0.247772	0.318863	0.363732	0.39864	0.268835	0.158817	0.291617	0.270883	0.303037	0.334662	0.394623	0.277875	0.227376	0.315716	0.347196	0.4906	0.478026	0.625203	0.451598	0.277225	0.445413	0.572067	0.8106	0.821188	0.742186	0.459639	0.222138	0.47939	0.477909	0.694834	0.770323	0.694731	0.484951	0.178809	0.465027	0.550814	0.744276
36	2	0.0208397	0.798196	-0.230605	0.567615	0.841579	0.0191779	0.733807	0.0608658	0.877379	-0.249888	0.710553	0.883918	0.0658622	0.865311	0.00245298	0.583122	-0.0983326	0.369883	0.640822	-0.0619074	0.525562	0.275175	0.614194	0.0923646	0.459819	0.690473	0.218783	0.634116	0.103399	0.869133	-0.282763	1.06623	0.862	0.0600232	1.28729	0.229992	0.0768484	0.311903	-0.0509413	0.133322	0.0542057	0.0941952	0.185604	0.872942	-0.218642	0.99556	0.852345	0.130433
37	2	1.08837	0.941392	0.867197	1.03789	1.06268	1.06233	0.790336	1.10485	0.792202	0.884985	0.948226	0.910835	0.982958	0.620223	1.07559	0.862852	0.944677	0.924886	1.02768	0.97714	0.682331	0.78466	0.585398	0.704148	0.66784	0.771009	0.751386	0.56954	1.02474	0.70654	0.901481	0.844885	0.844278	0.916089	0.548796	1.22445	0.850896	1.05867	1.04391	1.05602	1.02309	0.65872	1.40856	0.865417	1.14686	1.06985	0.985197	1.09248
37	2	0.370339	-0.158723	0.211587	0.203866	0.00366778	0.217203	0.346374	0.390427	0.0350748	0.270037	0.331355	0.108161	0.27764	0.390023	0.973569	0.0902997	0.739127	0.852362	0.265767	0.756657	0.976111	1.54141	0.0653967	0.939893	1.1127	0.293645	0.949119	1.51473	1.55892	0.0702779	1.08169	1.16854	0.301806	1.06055	1.46471	1.39265	0.0627458	1.01886	1.12223	0.278015	1.03104	1.37172	1.45116	0.071283	1.21464	1.1884	0.300698	1.17444
38	2	0.44219	0.246551	0.228937	0.314869	0.214825	0.382919	0.39744	0.222759	0.117726	0.480592	0.323176	-0.101479	0.320933	0.281623	0.230626	0.121622	0.276329	0.240359	0.0460747	0.242358	0.258438	0.323231	0.358654	0.58039	0.769609	0.0990148	0.419873	0.629043	-0.29071	-0.350894	0.396245	-0.229349	-0.660618	-0.00605546	-0.363407	0.222538	0.162235	0.840301	0.514377	-0.140369	0.414941	0.398504	-0.208784	-0.245207	0.599296	-0.0369034	-0.635503	0.0577684
38	2	0.295783	0.732455	0.0608669	0.611166	0.736289	0.625895	0.791536	0.275555	0.659535	0.0317295	0.578076	0.758054	0.560181	0.794568	0.398678	0.60994	0.247488	0.515509	0.639274	0.664611	0.64126	0.286791	0.606695	0.085652	0.459364	0.564258	0.570134	0.63698	0.432071	0.773168	0.178915	0.69737	0.881663	0.785989	1.04127	0.313177	0.591975	0.186831	0.4761	0.57769	0.622731	0.593227	0.488023	0.898867	0.177476	0.87513	1.08178	0.883983
39	2	0.662045	0.629608	0.184499	0.739794	0.743423	0.507575	0.713182	0.671529	0.650587	0.25847	0.778248	0.736155	0.599285	0.718145	0.735137	0.73669	0.301942	0.855421	0.87476	0.627483	0.802833	0.780749	0.728776	0.431359	0.904039	0.87478	0.747177	0.841427	0.810077	0.780413	0.501044	0.974343	0.914572	0.933784	0.865381	0.521838	0.498408	0.470105	0.585327	0.54272	0.642229	0.523118	0.57229	0.530979	0.496175	0.613586	0.619004	0.694155
39	2	0.586713	0.588079	0.227324	0.825556	0.459987	0.353807	0.579033	0.525759	0.637373	0.277859	0.655408	0.564907	0.42478	0.683907	0.15438	0.415743	0.407606	0.28163	0.541458	0.339237	0.407648	0.678483	0.737125	0.690245	0.551954	0.650878	0.761294	0.785761	0.432856	0.629396	0.130618	0.734188	0.641932	0.368389	0.682635	0.303851	0.39458	0.680526	0.21097	0.329981	0.357142	0.35681	0.694136	0.779726	0.313685	0.901571	0.731596	0.560026
40	2	0.376905	0.126622	0.170058	0.0567272	0.328057	-0.201979	0.176028	0.285096	0.0144635	0.253297	0.0180208	0.19927	-0.375362	0.200959	0.478605	0.349828	0.050336	0.277961	0.311246	-0.0554727	0.222371	0.147712	0.118325	0.0137031	0.13816	0.245589	-0.143324	0.192328	0.202321	-0.0409871	0.225186	-0.0413232	0.167415	-0.342143	0.16936	0.0421962	-0.0578528	0.239232	0.00127988	0.165712	-0.358989	0.275008	0.413075	0.237663	0.0560878	0.108874	0.21952	-0.0794409
41	2	0.587893	0.586782	-0.0893791	0.522311	0.783197	0.0504658	0.72534	0.317559	0.715598	0.0582252	0.75958	0.944583	0.338477	0.719731	0.76115	0.63188	-0.1639	0.597405	0.762055	-0.0513532	0.800073	0.0300691	0.495833	0.227984	0.782952	0.818551	0.633489	0.707332	-0.228972	0.277136	0.224441	0.744199	0.464948	0.695015	0.469081	0.30744	0.548445	0.0997234	0.646115	0.768609	0.274416	0.771418	-0.0135217	0.40597	0.167713	0.706733	0.524977	0.528261
41	2	1.26768	0.978082	1.0159	0.614979	0.930666	1.21511	0.967583	0.664043	0.546251	0.566318	0.404782	0.495598	0.606909	0.531048	0.831374	0.69764	0.728268	0.470945	0.710656	0.851169	0.825157	0.916318	0.777704	0.749801	0.520026	0.73581	0.938566	0.85578	0.917776	0.616695	0.739226	0.403496	0.557131	0.800247	0.614152	1.36638	1.06127	1.09305	0.655908	0.99069	1.49893	1.2445	1.44872	0.989237	1.18023	0.636081	0.834514	1.49455
42	2	0.538152	0.722935	-0.275436	0.0977567	-0.0367222	0.205799	0.149092	0.214851	0.248118	-0.0895258	0.446179	0.479262	0.113981	0.407401	0.245601	0.155661	0.0686429	0.0601835	0.0407928	0.24612	0.0873609	0.938197	0.558479	0.368252	0.985693	0.795317	0.983906	1.15774	0.615403	0.383167	0.289399	1.09992	1.01781	0.69455	1.17753	0.0382357	-0.0130828	0.212604	0.0862047	0.147282	0.0257794	0.0889113	0.873706	0.616014	0.212966	0.726037	0.583687	0.832805
42	2	0.347948	0.263191	0.27087	0.309967	0.143569	0.410762	0.266034	0.211124	0.148272	0.281124	0.163711	0.025952	0.335245	0.127471	0.326035	0.243711	0.26766	0.220389	0.158937	0.370816	0.286162	0.251584	0.16773	0.337654	0.197162	0.0651748	0.398372	0.223296	0.453433	0.289428	0.515568	0.301787	0.128279	0.636345	0.291693	0.195253	0.116454	0.331967	0.156001	0.0576333	0.358166	0.166361	0.501222	0.333587	0.547563	0.368775	0.217105	0.677145
43	2	1.18535	0.981839	0.918951	1.27784	1.11817	1.13505	1.2155	1.46659	1.10169	1.19708	1.49623	1.37125	1.4825	1.61206	0.925306	0.740182	0.997931	0.851269	0.742871	1.06645	0.877477	1.76572	1.29112	1.54964	1.70373	1.47837	1.91674	1.9008	1.49054	1.13991	1.2115	1.42498	1.33378	1.48328	1.52508	1.1511	0.911086	1.4209	1.03547	0.840468	1.34136	1.05466	0.491409	0.417381	0.368583	0.440594	0.43941	0.495139
43	2	0.765856	0.582015	0.587946	0.64101	0.511042	0.614824	0.371683	0.524864	0.379498	0.417898	0.507835	0.410449	0.578431	0.468307	0.467702	0.325021	0.23893	0.524332	0.45465	0.398137	0.490737	0.309224	0.208959	0.183996	0.326875	0.290593	0.303357	0.325254	0.506623	0.354545	0.564121	0.37502	0.294528	0.696422	0.379016	0.367048	0.233499	0.125825	0.403846	0.334313	0.309185	0.389906	0.391662	0.298716	0.559288	0.240043	0.153975	0.582262
44	2	0.884646	0.553989	0.726723	0.652016	0.850202	0.802663	0.848325	1.07303	0.630893	0.895441	0.741616	1.02498	1.03437	1.04241	0.864946	0.508476	0.742628	0.628148	0.780145	0.853719	0.817431	0.730456	0.42232	0.708523	0.54833	0.657867	0.789642	0.741754	1.02754	0.556305	0.908308	0.718044	0.904479	1.08962	0.972842	1.08264	0.589951	1.1236	0.681445	0.981808	1.10137	1.0717	1.06593	0.555323	1.13382	0.721192	0.886207	1.28697
44	2	0.701251	0.660206	-0.0119221	0.902806	0.531555	0.547201	0.512638	0.862156	0.713325	-0.0606681	1.07125	0.504967	0.62899	0.502907	0.839021	0.601936	0.425528	0.743355	0.303894	0.82692	0.310162	0.878196	0.723052	0.275867	0.749785	0.496915	0.867048	0.49384	0.977263	0.954811	0.130652	0.806206	0.70408	0.876117	0.688575	0.797974	0.569158	0.588906	0.658656	0.252555	0.877489	0.248996	0.564168	0.637514	0.37642	0.298744	0.492301	0.713685
45	2	-0.0656703	0.213722	0.127327	0.0524517	0.342563	0.124097	0.40749	-0.0363823	0.114615	0.0725103	0.0076522	0.25744	0.038393	0.261053	0.404771	-0.117173	0.80345	-0.300579	0.247819	0.601828	0.00428687	0.20957	-0.0881718	0.519191	-0.21228	0.221149	0.370804	0.0453432	0.0651662	0.0952633	0.191991	0.0134446	0.181315	0.149759	0.26213	0.626624	-0.0711042	0.688242	-0.0261577	-0.0322885	0.710134	-0.0459256	0.1113	-0.0443967	0.245786	-0.0655842	0.0824702	0.201523
45	2	0.66612	0.127057	0.589557	0.20295	0.158749	0.636125	0.405264	0.866539	0.210331	0.470858	0.325113	0.214464	0.746586	0.538857	0.392598	0.244081	0.342669	0.302498	0.206808	0.62179	0.336139	0.0327365	0.196053	0.0381711	0.251501	0.161247	0.400217	0.186514	-0.0474014	0.0373562	0.243501	0.134789	0.0376348	0.260421	0.0200676	-0.531113	-0.00933487	-0.0964794	0.000662882	-0.0521902	-0.0914998	-0.263064	-0.659343	-0.0487035	-0.142007	-0.0781604	-0.0845473	-0.203128
46	2	0.752083	0.461649	0.448228	0.871378	0.932335	0.740269	0.853418	0.873329	0.45074	0.508619	0.922344	0.933836	0.865425	0.786537	0.844268	0.442169	0.453582	1.01816	1.03771	0.868814	0.878169	0.902913	0.445565	0.502329	0.996847	0.964958	0.901968	0.798295	1.17636	0.450934	0.841788	1.0546	0.851545	1.18056	0.762237	0.782147	0.405172	0.485456	0.912822	0.923416	0.791702	0.97504	1.29624	0.463491	0.935725	1.18344	0.946817	1.31879
46	2	0.215079	-0.0617192	0.0940526	-0.0895042	0.106599	0.280029	0.175345	0.232791	0.0244339	0.160359	0.0344565	0.115434	0.320719	0.258449	0.194129	0.149504	0.0793328	0.238207	0.0757342	0.164181	0.120583	0.218181	0.0432457	0.252476	0.0498101	0.0613412	0.286851	0.22406	0.323121	0.00856816	0.390097	0.0237442	0.0884443	0.293551	0.198654	0.239859	0.026187	0.358774	0.0377437	0.0670696	0.315072	0.22027	0.341124	0.0102804	0.445743	0.00840467	0.105323	0.293696
47	2	0.433435	0.883829	0.301095	0.432752	0.64065	0.355802	0.571219	0.469088	1.16332	0.33666	0.380541	0.55787	0.30248	0.448138	0.764159	0.772635	0.741477	0.495042	0.393451	0.508546	0.539963	0.146653	0.84898	0.0799984	-0.0452231	0.114562	-0.087603	0.082076	0.109311	0.725339	0.0456271	-0.0392454	0.168327	-0.107624	0.0767686	0.435856	0.80992	0.382452	0.218118	0.269276	0.194457	0.304908	1.54387	0.606263	1.33596	1.43271	1.01018	1.36125
47	2	0.105389	0.272544	0.0956246	0.356715	-0.0734213	0.200674	0.171886	0.161199	0.278805	0.144493	0.391458	-0.11127	0.284892	0.18954	0.840527	0.0946393	0.864787	0.137468	-0.0482758	0.671535	-0.00123328	0.363573	0.370802	0.348324	0.501103	-0.0984564	0.460443	0.248813	0.253383	0.369967	0.18944	0.478504	-0.0840612	0.322644	0.251828	0.678221	0.231136	0.64841	0.277123	0.153252	0.4935	0.214135	0.36225	0.273884	0.359212	0.419378	-0.20996	0.453416
48	2	0.174897	0.0337715	0.116606	0.0671575	0.0599849	0.213526	0.170623	0.266018	0.036071	0.125697	0.136597	0.10917	0.269726	0.227544	0.258446	0.0396581	0.140082	0.197918	0.129874	0.330706	0.287092	0.271441	0.0754957	0.139138	0.226041	0.117555	0.353198	0.333542	0.385526	0.106623	0.13509	0.268858	0.124955	0.415263	0.377614	0.37303	0.10021	0.246334	0.271796	0.091942	0.469437	0.357903	0.314868	0.065599	0.113394	0.195051	0.0967735	0.359458
48	2	0.733273	0.346986	0.405271	0.551188	0.441022	0.72966	0.531055	0.631432	0.206413	0.446978	0.377038	0.290472	0.572869	0.331929	0.808001	0.219485	1.09904	0.270759	0.283193	0.861682	0.269669	0.816297	0.237913	0.692928	0.370512	0.282089	0.788922	0.344661	0.694374	0.235667	0.492566	0.339685	0.26908	0.721422	0.294327	0.877649	0.22953	0.818626	0.297327	0.247363	0.90702	0.275893	0.679373	0.101134	0.420114	0.348147	0.352327	0.701222
[truncated: 55 more columns]
